# Supplementary material for: Distinct responses of newly identified monocyte subsets to advanced gastrointestinal cancer and COVID-19
Source: Front Immunol. 2022 Oct 3;13:967737. doi: 10.3389/fimmu.2022.967737 (PMC9576306; doi:10.3389/fimmu.2022.967737)
Supplement: Supplementary file 2 [file Table_6.xls]

## Sheet: Foglio1
	p_val	avg_logFC	pct.1	pct.2	p_val_adj	cluster	gene	log2FC
CXCL8	0	1.08732	0.853	0.734	0	0	CXCL8	1.56868
S100A8	0	1.03948	0.998	0.902	0	0	S100A8	1.49965
S100A12	0	0.766184	0.918	0.756	0	0	S100A12	1.10537
RBP7	0	0.730015	0.762	0.686	0	0	RBP7	1.05319
AC020916.1	0	0.69851	0.841	0.834	0	0	AC020916.1	1.00774
KLF6	0	0.667996	0.961	0.961	0	0	KLF6	0.963714
S100A9	0	0.662908	0.999	0.935	0	0	S100A9	0.956374
NCF1	0	0.620172	0.845	0.8	0	0	NCF1	0.894719
VCAN	0	0.58466	0.97	0.88	0	0	VCAN	0.843485
CD14	0	0.487082	0.936	0.853	0	0	CD14	0.702711
MS4A6A	0	0.470823	0.953	0.839	0	0	MS4A6A	0.679254
LYZ	0	0.418703	1	0.973	0	0	LYZ	0.60406
SPCS2	0	-0.257494	0.549	0.832	0	0	SPCS2	-0.371485
RPS3	0	-0.262922	0.994	1	0	0	RPS3	-0.379316
PTGES3	0	-0.265158	0.602	0.878	0	0	PTGES3	-0.382542
CYCS	0	-0.273856	0.473	0.783	0	0	CYCS	-0.39509
CLEC2B	0	-0.279505	0.513	0.774	0	0	CLEC2B	-0.40324
CCNH	0	-0.286064	0.366	0.688	0	0	CCNH	-0.412704
HNRNPA1	0	-0.291125	0.739	0.943	0	0	HNRNPA1	-0.420005
NCL	0	-0.302934	0.596	0.903	0	0	NCL	-0.437041
MAP3K8	0	-0.303501	0.504	0.753	0	0	MAP3K8	-0.437859
RPL5	0	-0.311264	0.979	0.999	0	0	RPL5	-0.449059
RPL15	0	-0.32432	0.985	0.999	0	0	RPL15	-0.467895
UCP2	0	-0.326169	0.686	0.902	0	0	UCP2	-0.470562
RPS18	0	-0.328229	0.997	1	0	0	RPS18	-0.473534
CTSC	0	-0.332447	0.642	0.865	0	0	CTSC	-0.479619
PEBP1	0	-0.339586	0.513	0.766	0	0	PEBP1	-0.489919
HSP90AB1	0	-0.341431	0.783	0.96	0	0	HSP90AB1	-0.492581
RUNX3	0	-0.342274	0.325	0.618	0	0	RUNX3	-0.493797
DRAP1	0	-0.342292	0.688	0.894	0	0	DRAP1	-0.493823
RPS2	0	-0.345088	0.997	1	0	0	RPS2	-0.497856
ACTG1	0	-0.34535	0.98	0.999	0	0	ACTG1	-0.498235
IL2RG	0	-0.35222	0.324	0.646	0	0	IL2RG	-0.508147
MARCKSL1	0	-0.358416	0.541	0.776	0	0	MARCKSL1	-0.517085
RPS19	0	-0.364989	0.992	1	0	0	RPS19	-0.526568
PFN1	0	-0.36543	0.96	0.997	0	0	PFN1	-0.527204
YBX1	0	-0.367551	0.905	0.99	0	0	YBX1	-0.530264
RPL10A	0	-0.372192	0.977	0.999	0	0	RPL10A	-0.53696
LDHA	0	-0.374686	0.592	0.87	0	0	LDHA	-0.540557
HMGN1	0	-0.376325	0.721	0.893	0	0	HMGN1	-0.542922
MT-CYB	0	-0.380186	0.991	0.998	0	0	MT-CYB	-0.548493
CEMIP2	0	-0.385644	0.37	0.633	0	0	CEMIP2	-0.556367
NPM1	0	-0.386499	0.806	0.96	0	0	NPM1	-0.5576
ABI3	0	-0.392648	0.495	0.757	0	0	ABI3	-0.566471
SRSF7	0	-0.401772	0.5	0.822	0	0	SRSF7	-0.579635
SEPT6	0	-0.406135	0.489	0.725	0	0	SEPT6	-0.585929
GPR183	0	-0.413082	0.396	0.659	0	0	GPR183	-0.595951
RPL3	0	-0.413535	0.985	0.999	0	0	RPL3	-0.596605
EEF1B2	0	-0.418083	0.921	0.993	0	0	EEF1B2	-0.603166
PPIA	0	-0.419297	0.837	0.979	0	0	PPIA	-0.604918
RPS6	0	-0.42222	0.98	0.999	0	0	RPS6	-0.609135
LY6E	0	-0.430068	0.701	0.877	0	0	LY6E	-0.620457
RPS5	0	-0.439654	0.953	0.997	0	0	RPS5	-0.634287
RPSA	0	-0.455717	0.931	0.996	0	0	RPSA	-0.65746
HSPA8	0	-0.47256	0.698	0.939	0	0	HSPA8	-0.68176
PLD4	0	-0.480701	0.422	0.602	0	0	PLD4	-0.693504
CALR	0	-0.498878	0.598	0.89	0	0	CALR	-0.719729
MYL12A	0	-0.512151	0.801	0.979	0	0	MYL12A	-0.738878
IFITM3	0	-0.527201	0.556	0.839	0	0	IFITM3	-0.760591
TUBA1B	0	-0.597121	0.635	0.866	0	0	TUBA1B	-0.861464
ID2	0	-0.659472	0.555	0.876	0	0	ID2	-0.951417
EVL	0	-0.670577	0.431	0.712	0	0	EVL	-0.967439
ARL4C	0	-0.671025	0.54	0.818	0	0	ARL4C	-0.968084
CD7	0	-0.747871	0.231	0.529	0	0	CD7	-1.07895
PLAC8	0	-0.790741	0.491	0.774	0	0	PLAC8	-1.1408
RHOC	0	-0.806576	0.551	0.77	0	0	RHOC	-1.16364
HLA-DPA1	0	-0.910515	0.835	0.945	0	0	HLA-DPA1	-1.3136
HLA-DQA1	0	-0.925951	0.434	0.723	0	0	HLA-DQA1	-1.33587
KLRB1	0	-0.937232	0.225	0.473	0	0	KLRB1	-1.35214
HLA-DPB1	0	-0.958687	0.721	0.912	0	0	HLA-DPB1	-1.38309
CTSW	0	-1.11289	0.473	0.649	0	0	CTSW	-1.60556
FCGR3A	0	-1.56109	0.412	0.69	0	0	FCGR3A	-2.25217
LDHB	1.02567e-296	-0.302045	0.736	0.875	2.05135e-293	0	LDHB	-0.435759
SLC25A5	4.30723e-295	-0.294322	0.77	0.942	8.61445e-292	0	SLC25A5	-0.424617
DDIT4	1.11102e-293	-0.484187	0.267	0.567	2.22205e-290	0	DDIT4	-0.698533
SNX3	1.93408e-292	-0.257115	0.59	0.878	3.86816e-289	0	SNX3	-0.370939
RPLP0	3.96875e-290	-0.307897	0.946	0.996	7.9375e-287	0	RPLP0	-0.444202
CD74	1.53898e-288	-0.626725	0.969	0.981	3.07797e-285	0	CD74	-0.904173
BIN1	1.24079e-281	-0.306042	0.211	0.498	2.48157e-278	0	BIN1	-0.441525
CXCR4	4.62764e-280	-0.313478	0.493	0.804	9.25528e-277	0	CXCR4	-0.452252
PIK3R1	5.8371e-278	-0.30847	0.456	0.686	1.16742e-274	0	PIK3R1	-0.445028
LTB	1.22935e-275	-0.400283	0.453	0.658	2.4587e-272	0	LTB	-0.577486
APOBEC3G	2.53087e-275	-0.350011	0.48	0.659	5.06175e-272	0	APOBEC3G	-0.504959
PPP1R14B	4.65061e-272	-0.387368	0.394	0.659	9.30122e-269	0	PPP1R14B	-0.558854
RGS1	8.58435e-270	-0.264101	0.235	0.506	1.71687e-266	0	RGS1	-0.381017
HLA-DRB1	1.49335e-269	-0.723895	0.948	0.926	2.98669e-266	0	HLA-DRB1	-1.04436
MTSS1	1.07797e-267	-0.323025	0.428	0.634	2.15594e-264	0	MTSS1	-0.466026
GADD45B	9.43048e-267	-0.290882	0.474	0.689	1.8861e-263	0	GADD45B	-0.419654
ADGRG1	1.43588e-258	-0.324157	0.167	0.414	2.87176e-255	0	ADGRG1	-0.46766
CD63	9.97714e-258	-0.287405	0.749	0.938	1.99543e-254	0	CD63	-0.414638
DUSP2	1.13364e-255	-0.522297	0.519	0.687	2.26728e-252	0	DUSP2	-0.753516
TSTD1	5.46634e-251	-0.287934	0.53	0.671	1.09327e-247	0	TSTD1	-0.415401
IFI30	5.20419e-250	-0.411157	0.566	0.813	1.04084e-246	0	IFI30	-0.593174
CD247	5.81091e-248	-0.772239	0.292	0.526	1.16218e-244	0	CD247	-1.11411
GZMM	1.67556e-246	-0.759044	0.257	0.504	3.35113e-243	0	GZMM	-1.09507
ITM2C	2.75362e-246	-0.59376	0.336	0.538	5.50723e-243	0	ITM2C	-0.856614
FGFBP2	5.05432e-243	-0.863138	0.319	0.55	1.01086e-239	0	FGFBP2	-1.24524
RARRES3	1.62961e-239	-0.316834	0.378	0.629	3.25922e-236	0	RARRES3	-0.457096
CXXC5	1.23684e-234	-0.311444	0.411	0.605	2.47369e-231	0	CXXC5	-0.449319
ETS1	4.73543e-234	-0.391337	0.323	0.541	9.47086e-231	0	ETS1	-0.564579
CSF1R	1.41372e-232	-0.281885	0.578	0.777	2.82744e-229	0	CSF1R	-0.406674
NUCB2	1.12174e-227	-0.311803	0.518	0.676	2.24349e-224	0	NUCB2	-0.449837
ABHD17A	1.97661e-223	-0.400724	0.644	0.8	3.95322e-220	0	ABHD17A	-0.578123
TCF4	1.86697e-219	-0.403872	0.394	0.591	3.73394e-216	0	TCF4	-0.582664
CHST12	3.97334e-219	-0.278438	0.374	0.57	7.94668e-216	0	CHST12	-0.401702
IRF7	1.03118e-218	-0.34278	0.486	0.697	2.06236e-215	0	IRF7	-0.494527
LMNA	1.82778e-218	-0.321845	0.528	0.652	3.65555e-215	0	LMNA	-0.464324
IGHA1	2.69412e-218	-0.963041	0.713	0.663	5.38824e-215	0	IGHA1	-1.38937
FOSB	8.38123e-216	0.576933	0.853	0.901	1.67625e-212	0	FOSB	0.832338
HLA-DRA	1.12107e-215	-0.622824	0.958	0.956	2.24215e-212	0	HLA-DRA	-0.898545
MYOM2	3.60561e-210	-0.326013	0.302	0.523	7.21122e-207	0	MYOM2	-0.470337
CST7	4.35761e-210	-1.02775	0.419	0.6	8.71522e-207	0	CST7	-1.48273
KLRF1	1.89065e-207	-0.459425	0.156	0.434	3.78129e-204	0	KLRF1	-0.66281
IFITM2	2.21497e-204	-0.4201	0.647	0.847	4.42993e-201	0	IFITM2	-0.606077
IER2	3.55022e-204	0.405147	0.952	0.977	7.10045e-201	0	IER2	0.584503
HLA-DMA	1.15707e-194	-0.310847	0.644	0.846	2.31414e-191	0	HLA-DMA	-0.448457
DUSP6	2.43408e-187	0.64509	0.744	0.732	4.86816e-184	0	DUSP6	0.930668
CEP78	3.95741e-185	-0.266045	0.316	0.494	7.91482e-182	0	CEP78	-0.383822
TCF7L2	6.88563e-179	-0.295814	0.309	0.512	1.37713e-175	0	TCF7L2	-0.42677
CEBPD	9.40626e-179	0.358066	0.891	0.918	1.88125e-175	0	CEBPD	0.516581
AREG	4.93342e-177	-0.264065	0.318	0.523	9.86684e-174	0	AREG	-0.380965
CCDC50	7.03017e-175	-0.339559	0.412	0.592	1.40603e-171	0	CCDC50	-0.489879
SERPINF1	5.28747e-174	-0.306707	0.332	0.541	1.05749e-170	0	SERPINF1	-0.442485
SLC2A3	4.40098e-165	0.579416	0.746	0.729	8.80196e-162	0	SLC2A3	0.835921
ISG20	6.4434e-164	-0.303762	0.51	0.62	1.28868e-160	0	ISG20	-0.438236
BCL11A	2.43072e-163	-0.261908	0.408	0.58	4.86144e-160	0	BCL11A	-0.377853
IGFBP7	7.70466e-156	-0.260829	0.556	0.668	1.54093e-152	0	IGFBP7	-0.376297
NKG7	1.82718e-150	-2.10681	0.524	0.624	3.65436e-147	0	NKG7	-3.03949
CD69	7.88795e-150	-0.627858	0.322	0.493	1.57759e-146	0	CD69	-0.905807
CHST2	6.20048e-146	-0.340332	0.623	0.695	1.2401e-142	0	CHST2	-0.490995
HLA-DQB1	4.498e-132	-0.487868	0.85	0.915	8.99601e-129	0	HLA-DQB1	-0.703845
CYP27A1	1.1708e-131	0.306208	0.671	0.58	2.34159e-128	0	CYP27A1	0.441764
ISG15	9.74892e-127	-0.254092	0.598	0.741	1.94978e-123	0	ISG15	-0.366577
CCL5	6.4219e-121	-0.902024	0.349	0.516	1.28438e-117	0	CCL5	-1.30135
TXNIP	1.74591e-118	-0.271559	0.861	0.979	3.49182e-115	0	TXNIP	-0.391777
ZFP36L1	8.94372e-117	0.435662	0.836	0.862	1.78874e-113	0	ZFP36L1	0.628528
C5AR1	2.21395e-116	0.446733	0.758	0.759	4.42791e-113	0	C5AR1	0.644499
FCER1A	8.54161e-115	-0.599966	0.401	0.549	1.70832e-111	0	FCER1A	-0.865567
MATK	9.85505e-115	-0.463886	0.462	0.56	1.97101e-111	0	MATK	-0.669247
APMAP	1.8598e-111	-0.258549	0.507	0.624	3.71961e-108	0	APMAP	-0.373007
GZMA	3.09615e-110	-1.09234	0.347	0.494	6.19231e-107	0	GZMA	-1.57592
LGALS2	4.02193e-100	0.250906	0.911	0.811	8.04386e-97	0	LGALS2	0.361981
TREM1	4.06705e-99	0.52473	0.68	0.67	8.13411e-96	0	TREM1	0.757026
EREG	1.21264e-94	0.361329	0.642	0.61	2.42528e-91	0	EREG	0.521288
IER3	1.5551e-86	0.391826	0.759	0.732	3.11019e-83	0	IER3	0.565286
SERPINB1	6.48144e-83	0.286912	0.908	0.945	1.29629e-79	0	SERPINB1	0.413926
CFD	9.7828e-82	0.251158	0.87	0.85	1.95656e-78	0	CFD	0.362345
IRF8	2.82934e-81	-0.263996	0.48	0.631	5.65868e-78	0	IRF8	-0.380866
MYADM	1.70151e-78	0.413482	0.869	0.892	3.40302e-75	0	MYADM	0.596528
HES4	2.70287e-77	-0.321681	0.316	0.43	5.40575e-74	0	HES4	-0.464088
CDKN1C	1.33423e-74	-0.41783	0.388	0.494	2.66845e-71	0	CDKN1C	-0.602801
IGHM	2.12169e-74	-0.304154	0.709	0.733	4.24337e-71	0	IGHM	-0.438802
LILRA4	1.18654e-73	-0.250676	0.336	0.441	2.37308e-70	0	LILRA4	-0.361649
GZMB	1.66986e-72	-1.46818	0.461	0.565	3.33972e-69	0	GZMB	-2.11814
PADI4	3.18288e-71	0.27006	0.673	0.673	6.36577e-68	0	PADI4	0.389614
SPON2	8.30969e-67	-0.674212	0.288	0.411	1.66194e-63	0	SPON2	-0.972683
PLBD1	4.28053e-66	0.35148	0.779	0.807	8.56106e-63	0	PLBD1	0.507079
AC007952.4	8.01751e-57	0.321301	0.851	0.915	1.6035e-53	0	AC007952.4	0.463539
CD36	3.68581e-56	0.33043	0.738	0.798	7.37162e-53	0	CD36	0.47671
SOD2	2.84317e-55	0.43711	0.739	0.786	5.68635e-52	0	SOD2	0.630617
MARCKS	5.1874e-53	0.26102	0.873	0.815	1.03748e-49	0	MARCKS	0.376572
CYP1B1	7.58324e-53	0.433516	0.586	0.578	1.51665e-49	0	CYP1B1	0.625431
GZMH	1.15144e-51	-0.805477	0.671	0.588	2.30287e-48	0	GZMH	-1.16206
ZAP70	2.42513e-51	-0.253004	0.57	0.459	4.85025e-48	0	ZAP70	-0.365007
RHOB	9.21417e-49	0.316766	0.765	0.834	1.84283e-45	0	RHOB	0.456997
STXBP2	1.86143e-48	0.261177	0.881	0.902	3.72286e-45	0	STXBP2	0.376799
IL1B	9.92299e-47	0.36605	0.706	0.7	1.9846e-43	0	IL1B	0.528098
AC020656.1	2.0114e-46	0.26778	0.845	0.804	4.0228e-43	0	AC020656.1	0.386325
STMN1	2.72806e-46	-0.327637	0.426	0.504	5.45613e-43	0	STMN1	-0.47268
MGST1	2.31693e-44	0.299578	0.71	0.691	4.63385e-41	0	MGST1	0.4322
CLEC4E	1.12485e-43	0.415834	0.592	0.61	2.2497e-40	0	CLEC4E	0.599921
UGCG	6.0306e-43	-0.343447	0.537	0.599	1.20612e-39	0	UGCG	-0.495489
CD79B	2.17715e-41	-0.260398	0.528	0.55	4.35429e-38	0	CD79B	-0.375675
SYNE2	1.31806e-39	-0.361716	0.439	0.494	2.63612e-36	0	SYNE2	-0.521846
CLEC10A	2.12513e-39	-0.405186	0.565	0.604	4.25026e-36	0	CLEC10A	-0.58456
KLF4	6.61619e-39	0.36954	0.783	0.814	1.32324e-35	0	KLF4	0.533133
PYHIN1	2.93303e-38	-0.275799	0.37	0.467	5.86607e-35	0	PYHIN1	-0.397894
TRBC2	2.88879e-37	-0.342895	0.486	0.511	5.77759e-34	0	TRBC2	-0.494694
IL3RA	1.88318e-36	-0.273125	0.331	0.435	3.76636e-33	0	IL3RA	-0.394035
CLIC3	3.98361e-36	-0.942002	0.529	0.574	7.96723e-33	0	CLIC3	-1.35902
IFITM1	1.33553e-35	-0.451989	0.596	0.598	2.67106e-32	0	IFITM1	-0.652082
TUBA1A	1.3268e-33	0.336362	0.763	0.881	2.65359e-30	0	TUBA1A	0.485267
LYPD2	1.69856e-33	-0.375482	0.479	0.538	3.39712e-30	0	LYPD2	-0.541707
PLAUR	2.86978e-30	0.372712	0.765	0.848	5.73957e-27	0	PLAUR	0.537709
TRIB1	3.5538e-30	0.343964	0.581	0.564	7.10761e-27	0	TRIB1	0.496235
JCHAIN	3.9898e-29	-0.740743	0.617	0.589	7.97961e-26	0	JCHAIN	-1.06867
RORA	8.46495e-29	-0.252323	0.337	0.424	1.69299e-25	0	RORA	-0.364025
G0S2	2.24906e-26	0.348955	0.71	0.733	4.49813e-23	0	G0S2	0.503436
ALDH1A1	8.31465e-21	0.329594	0.58	0.569	1.66293e-17	0	ALDH1A1	0.475504
IGLC3	1.03696e-20	-0.654466	0.465	0.446	2.07391e-17	0	IGLC3	-0.944194
PTGDS	1.08231e-20	-0.50847	0.216	0.339	2.16461e-17	0	PTGDS	-0.733567
CCL4	1.61069e-17	-0.671461	0.661	0.698	3.22138e-14	0	CCL4	-0.968714
NLRP3	9.44425e-17	0.370218	0.594	0.629	1.88885e-13	0	NLRP3	0.534111
AKR1C3	1.59241e-15	-0.3019	0.328	0.385	3.18482e-12	0	AKR1C3	-0.435549
TRBC1	5.64458e-15	-0.431454	0.37	0.431	1.12892e-11	0	TRBC1	-0.622457
HOPX	6.4548e-15	-0.542035	0.553	0.574	1.29096e-11	0	HOPX	-0.781991
SKAP1	8.58465e-15	-0.292191	0.298	0.332	1.71693e-11	0	SKAP1	-0.421542
PTGS2	2.27042e-14	0.395549	0.448	0.567	4.54083e-11	0	PTGS2	0.570656
BCL6	2.59436e-14	0.262045	0.467	0.632	5.18872e-11	0	BCL6	0.378051
IL32	6.12109e-13	-0.777227	0.642	0.619	1.22422e-09	0	IL32	-1.1213
C12orf75	3.7742e-12	-0.406213	0.247	0.375	7.5484e-09	0	C12orf75	-0.586042
AC245014.3	7.09802e-12	0.288511	0.79	0.897	1.4196e-08	0	AC245014.3	0.416233
RGCC	7.85004e-10	0.25068	0.57	0.586	1.57001e-06	0	RGCC	0.361655
IL2RB	5.85463e-09	-0.355984	0.518	0.462	1.17093e-05	0	IL2RB	-0.513576
RETN	1.09176e-07	0.298347	0.604	0.647	0.000218351	0	RETN	0.430424
GLUL	1.55998e-07	0.340388	0.649	0.79	0.000311996	0	GLUL	0.491076
CD1C	1.90309e-06	-0.272337	0.611	0.57	0.00380617	0	CD1C	-0.392899
SGK1	4.06629e-05	0.345189	0.602	0.685	0.0813258	0	SGK1	0.498002
TRDC	0.000248674	-0.35549	0.341	0.373	0.497347	0	TRDC	-0.512864
EGR1	0.000299892	0.285106	0.474	0.546	0.599784	0	EGR1	0.411321
KLRD1	0.00800095	-0.64078	0.57	0.613	1	0	KLRD1	-0.92445
NFKBIA	0	0.631212	0.996	0.959	0	1	NFKBIA	0.910646
LGALS2.1	0	0.622397	0.995	0.797	0	1	LGALS2	0.897928
CD14.1	0	0.482046	0.991	0.845	0	1	CD14	0.695446
IER3.1	0	0.449991	0.882	0.707	0	1	IER3	0.649199
FCN1	0	0.438548	1	0.876	0	1	FCN1	0.632691
LYZ.1	0	0.429505	1	0.974	0	1	LYZ	0.619645
YBX3	0	0.36463	0.953	0.841	0	1	YBX3	0.526051
MS4A6A.1	0	0.34378	0.993	0.836	0	1	MS4A6A	0.495969
CPVL	0	0.301936	0.96	0.793	0	1	CPVL	0.435602
PYHIN1.1	0	-0.268626	0.205	0.498	0	1	PYHIN1	-0.387545
CCL3	2.16495e-296	0.611787	0.873	0.756	4.3299e-293	1	CCL3	0.882621
SPON2.1	5.81484e-291	-0.689741	0.173	0.43	1.16297e-287	1	SPON2	-0.995085
VCAN.1	1.50592e-289	0.342883	0.994	0.879	3.01183e-286	1	VCAN	0.494676
PPIF	1.56665e-285	0.33327	0.795	0.632	3.13331e-282	1	PPIF	0.480807
AC020656.1.1	4.7334e-282	0.29868	0.939	0.786	9.46679e-279	1	AC020656.1	0.430904
F13A1	2.99533e-275	0.282816	0.764	0.619	5.99065e-272	1	F13A1	0.408018
CD36.1	9.18507e-267	0.283724	0.909	0.759	1.83701e-263	1	CD36	0.409327
RPS19.1	1.00172e-256	-0.265199	1	0.998	2.00345e-253	1	RPS19	-0.382602
ZFP36L1.1	9.98428e-247	0.371963	0.946	0.837	1.99686e-243	1	ZFP36L1	0.53663
IER2.1	5.19856e-245	0.306841	0.997	0.967	1.03971e-241	1	IER2	0.442678
S100A10	3.8975e-244	0.285296	0.999	0.965	7.79499e-241	1	S100A10	0.411595
KLF10	3.37894e-243	0.298267	0.823	0.68	6.75788e-240	1	KLF10	0.430308
CCL3L1	1.09938e-223	0.526047	0.686	0.614	2.19877e-220	1	CCL3L1	0.758925
IFITM1.1	1.16892e-221	-0.443587	0.482	0.622	2.33783e-218	1	IFITM1	-0.63996
CD83	8.94755e-216	0.315164	0.848	0.712	1.78951e-212	1	CD83	0.454686
AC007952.4.1	1.1035e-208	0.280069	0.963	0.888	2.207e-205	1	AC007952.4	0.404055
MYL12A.1	4.96332e-195	-0.387119	0.97	0.935	9.92664e-192	1	MYL12A	-0.558495
EVL.1	2.3223e-193	-0.615785	0.535	0.677	4.6446e-190	1	EVL	-0.888389
PLAC8.1	1.26246e-188	-0.746535	0.605	0.737	2.52491e-185	1	PLAC8	-1.07702
IFITM2.1	1.57264e-188	-0.655755	0.77	0.812	3.14527e-185	1	IFITM2	-0.946054
IL1B.1	1.70162e-182	0.505762	0.772	0.686	3.40324e-179	1	IL1B	0.729661
SGK1.1	2.55868e-178	0.314935	0.764	0.647	5.11736e-175	1	SGK1	0.454356
PID1	9.9496e-178	0.277168	0.685	0.552	1.98992e-174	1	PID1	0.39987
ADGRG1.1	1.29354e-161	-0.30913	0.198	0.396	2.58709e-158	1	ADGRG1	-0.44598
NFKBID	9.44042e-150	0.264779	0.769	0.683	1.88808e-146	1	NFKBID	0.381995
NR4A1	9.11821e-149	0.295594	0.824	0.706	1.82364e-145	1	NR4A1	0.426452
TSTD1.1	6.20425e-148	-0.28733	0.537	0.663	1.24085e-144	1	TSTD1	-0.41453
CDKN1A	6.90651e-148	0.321911	0.672	0.533	1.3813e-144	1	CDKN1A	0.46442
FCGR3A.1	7.77451e-141	-1.58606	0.538	0.65	1.5549e-137	1	FCGR3A	-2.28821
TRBC2.1	6.99437e-139	-0.33516	0.392	0.53	1.39887e-135	1	TRBC2	-0.483533
TNFAIP3	2.04988e-138	0.336485	0.817	0.724	4.09976e-135	1	TNFAIP3	0.485445
IL2RG.1	2.44609e-138	-0.3174	0.448	0.605	4.89219e-135	1	IL2RG	-0.457912
GYPC	1.66706e-131	-0.324332	0.421	0.595	3.33412e-128	1	GYPC	-0.467912
ID2.1	5.83914e-128	0.270821	0.886	0.79	1.16783e-124	1	ID2	0.390711
CTSW.1	9.72312e-126	-1.08532	0.516	0.632	1.94462e-122	1	CTSW	-1.56579
CYFIP2	8.21026e-122	-0.268979	0.345	0.509	1.64205e-118	1	CYFIP2	-0.388055
RHOC.1	1.46089e-119	-0.574589	0.638	0.742	2.92178e-116	1	RHOC	-0.828957
PRKCH	4.46259e-117	-0.25358	0.295	0.472	8.92518e-114	1	PRKCH	-0.365839
SYTL1	1.92926e-115	-0.316816	0.681	0.757	3.85851e-112	1	SYTL1	-0.457068
CD69.1	6.48371e-115	-0.616852	0.325	0.485	1.29674e-111	1	CD69	-0.889929
SYNE2.1	2.19327e-112	-0.354716	0.353	0.51	4.38654e-109	1	SYNE2	-0.511748
SEPT6.1	2.90184e-105	-0.329927	0.572	0.696	5.80368e-102	1	SEPT6	-0.475984
RPSA.1	3.73033e-97	-0.258942	0.996	0.979	7.46066e-94	1	RPSA	-0.373575
CHST2.1	7.00513e-97	-0.321093	0.599	0.697	1.40103e-93	1	CHST2	-0.463239
NKG7.1	3.42818e-91	-2.04782	0.502	0.624	6.85635e-88	1	NKG7	-2.95438
TUBA1B.1	3.94906e-88	-0.452143	0.838	0.812	7.89812e-85	1	TUBA1B	-0.652304
ISG20.1	2.26289e-80	-0.289686	0.505	0.616	4.52577e-77	1	ISG20	-0.417928
C12orf75.1	8.86864e-78	-0.415564	0.251	0.368	1.77373e-74	1	C12orf75	-0.599532
APOBEC3G.1	6.23517e-77	-0.290219	0.533	0.639	1.24703e-73	1	APOBEC3G	-0.418697
CEMIP2.1	1.24229e-72	-0.373324	0.484	0.596	2.48459e-69	1	CEMIP2	-0.538592
DRAP1.1	2.95079e-71	-0.280785	0.851	0.85	5.90158e-68	1	DRAP1	-0.405087
CTSC.1	5.19876e-71	-0.275981	0.79	0.823	1.03975e-67	1	CTSC	-0.398157
LYPD2.1	7.03978e-69	-0.386817	0.471	0.537	1.40796e-65	1	LYPD2	-0.558059
TBC1D10C	1.62143e-68	-0.267762	0.641	0.696	3.24287e-65	1	TBC1D10C	-0.386299
C1orf56	1.19604e-62	-0.255483	0.515	0.625	2.39208e-59	1	C1orf56	-0.368584
HES4.1	3.81896e-62	-0.304613	0.315	0.425	7.63792e-59	1	HES4	-0.439463
KLRF1.1	3.60665e-61	-0.454453	0.301	0.391	7.2133e-58	1	KLRF1	-0.655636
CDKN1C.1	1.81886e-59	-0.409565	0.378	0.492	3.63771e-56	1	CDKN1C	-0.590878
MATK.1	3.8978e-58	-0.4457	0.461	0.556	7.7956e-55	1	MATK	-0.64301
BCL11A.1	9.88873e-58	-0.255399	0.448	0.563	1.97775e-54	1	BCL11A	-0.368463
KLF2	1.35378e-56	-0.332293	0.724	0.741	2.70756e-53	1	KLF2	-0.479397
GZMM.1	2.08426e-56	-0.748259	0.383	0.466	4.16852e-53	1	GZMM	-1.07951
TTC38	8.60481e-56	-0.25419	0.47	0.564	1.72096e-52	1	TTC38	-0.366719
STMN1.1	1.12059e-55	-0.320562	0.41	0.504	2.24118e-52	1	STMN1	-0.462473
SRSF7.1	1.57855e-55	-0.255697	0.736	0.757	3.15709e-52	1	SRSF7	-0.368893
ISG15.1	1.30677e-53	-0.391663	0.638	0.726	2.61354e-50	1	ISG15	-0.56505
IL32.1	2.79808e-53	-0.758651	0.589	0.632	5.59616e-50	1	IL32	-1.0945
FCER1A.1	8.25537e-53	-0.59983	0.435	0.535	1.65107e-49	1	FCER1A	-0.865372
AREG.1	8.18802e-52	-0.315398	0.392	0.498	1.6376e-48	1	AREG	-0.455023
MYOM2.1	2.42318e-51	-0.302448	0.566	0.456	4.84635e-48	1	MYOM2	-0.43634
TCF7L2.1	1.07415e-50	-0.25759	0.39	0.485	2.1483e-47	1	TCF7L2	-0.371624
GZMB.1	1.12071e-50	-1.46875	0.482	0.556	2.24142e-47	1	GZMB	-2.11896
LTB.1	4.66427e-47	-0.379286	0.565	0.625	9.32853e-44	1	LTB	-0.547194
SKAP1.1	1.17982e-46	-0.287388	0.176	0.357	2.35965e-43	1	SKAP1	-0.414613
CYTIP	2.67801e-42	-0.2576	0.667	0.691	5.35602e-39	1	CYTIP	-0.371638
KLRB1.1	4.29313e-41	-0.915306	0.366	0.432	8.58626e-38	1	KLRB1	-1.32051
G0S2.1	1.45152e-40	0.262785	0.746	0.724	2.90304e-37	1	G0S2	0.379118
AKR1C3.1	2.18797e-40	-0.29977	0.293	0.389	4.37594e-37	1	AKR1C3	-0.432477
HLA-DQA1.1	2.01682e-37	-0.43894	0.765	0.639	4.03365e-34	1	HLA-DQA1	-0.633256
PLD4.1	3.6916e-37	-0.348525	0.509	0.576	7.3832e-34	1	PLD4	-0.502815
GZMH.1	5.51857e-37	-0.787839	0.579	0.611	1.10371e-33	1	GZMH	-1.13661
LY6E.1	1.92861e-35	-0.326838	0.866	0.834	3.85722e-32	1	LY6E	-0.471528
TCF4.1	7.74061e-35	-0.374271	0.479	0.564	1.54812e-31	1	TCF4	-0.539959
APMAP.1	4.58179e-33	-0.258787	0.541	0.611	9.16359e-30	1	APMAP	-0.373351
TRBC1.1	3.67481e-31	-0.41876	0.372	0.428	7.34961e-28	1	TRBC1	-0.604142
IGHM.1	1.06025e-29	-0.31112	0.681	0.738	2.12051e-26	1	IGHM	-0.448851
HMGN1.1	5.45114e-29	-0.252922	0.869	0.854	1.09023e-25	1	HMGN1	-0.364889
HOPX.1	2.41256e-28	-0.537405	0.547	0.574	4.82513e-25	1	HOPX	-0.775311
TRDC.1	2.90798e-27	-0.341723	0.34	0.371	5.81596e-24	1	TRDC	-0.493002
HLA-DPB1.1	3.18229e-25	-0.412671	0.968	0.85	6.36459e-22	1	HLA-DPB1	-0.595358
ABHD17A.1	4.73281e-23	-0.394797	0.745	0.771	9.46562e-20	1	ABHD17A	-0.569571
IRF7.1	6.73189e-22	-0.394467	0.605	0.662	1.34638e-18	1	IRF7	-0.569095
CD7.1	1.22395e-20	-0.723163	0.42	0.475	2.44791e-17	1	CD7	-1.0433
CLIC3.1	7.77203e-20	-0.92239	0.533	0.571	1.55441e-16	1	CLIC3	-1.33073
CCL4.1	4.05587e-19	-0.486232	0.737	0.68	8.11173e-16	1	CCL4	-0.701485
GNLY	5.99291e-19	-1.43142	0.406	0.455	1.19858e-15	1	GNLY	-2.0651
CST7.1	1.10875e-18	-1.01107	0.583	0.556	2.2175e-15	1	CST7	-1.45867
ARL4C.1	2.19972e-18	-0.299551	0.761	0.758	4.39943e-15	1	ARL4C	-0.432161
ALOX5AP	4.55422e-18	-0.514053	0.724	0.709	9.10844e-15	1	ALOX5AP	-0.741622
IL2RB.1	4.92274e-18	-0.349651	0.45	0.48	9.84547e-15	1	IL2RB	-0.50444
ETS1.1	4.30751e-17	-0.392173	0.479	0.498	8.61503e-14	1	ETS1	-0.565786
JCHAIN.1	4.5058e-17	-0.758049	0.561	0.602	9.01161e-14	1	JCHAIN	-1.09363
ITM2C.1	5.73731e-16	-0.563438	0.459	0.502	1.14746e-12	1	ITM2C	-0.81287
GZMA.1	4.63028e-15	-1.06829	0.533	0.447	9.26057e-12	1	GZMA	-1.54122
SYNE1	6.45515e-14	-0.289028	0.474	0.514	1.29103e-10	1	SYNE1	-0.416979
CD247.1	8.10993e-14	-0.752892	0.448	0.482	1.62199e-10	1	CD247	-1.08619
HLA-DPA1.1	1.1331e-11	-0.364209	0.985	0.908	2.26621e-08	1	HLA-DPA1	-0.525443
RARRES3.1	3.54323e-11	-0.28012	0.563	0.578	7.08646e-08	1	RARRES3	-0.404128
IL3RA.1	2.99766e-10	-0.25142	0.368	0.422	5.99532e-07	1	IL3RA	-0.362722
KLRD1.1	8.21874e-10	-0.648726	0.619	0.601	1.64375e-06	1	KLRD1	-0.935914
IGLC3.1	1.11806e-09	-0.702977	0.416	0.457	2.23613e-06	1	IGLC3	-1.01418
IGHA1.1	3.34502e-09	-0.994078	0.702	0.668	6.69004e-06	1	IGHA1	-1.43415
IGKC	1.15795e-08	-1.83571	0.725	0.758	2.31591e-05	1	IGKC	-2.64836
FGFBP2.1	7.85951e-07	-0.845067	0.566	0.486	0.0015719	1	FGFBP2	-1.21917
ZAP70.1	1.03263e-06	-0.257999	0.469	0.486	0.00206525	1	ZAP70	-0.372214
IFITM3.1	6.55231e-06	-0.406194	0.81	0.772	0.0131046	1	IFITM3	-0.586014
CCL5.1	2.82649e-05	-0.878145	0.471	0.483	0.0565299	1	CCL5	-1.2669
LILRA4.1	3.98723e-05	-0.262124	0.479	0.406	0.0797446	1	LILRA4	-0.378165
S100A9.1	0	1.02416	1	0.942	0	2	S100A9	1.47755
S100A12.1	0	0.949311	0.992	0.762	0	2	S100A12	1.36957
S100A8.1	0	0.926836	1	0.911	0	2	S100A8	1.33714
VCAN.2	0	0.837774	1	0.885	0	2	VCAN	1.20865
SLC2A3.1	0	0.661993	0.934	0.704	0	2	SLC2A3	0.955054
CES1	0	0.654997	0.888	0.689	0	2	CES1	0.944962
LYZ.2	0	0.604119	1	0.976	0	2	LYZ	0.87156
PLBD1.1	0	0.580833	0.941	0.781	0	2	PLBD1	0.837964
PADI4.1	0	0.564831	0.864	0.646	0	2	PADI4	0.814879
CD14.2	0	0.519733	0.994	0.853	0	2	CD14	0.749816
FCN1.1	0	0.506939	0.999	0.883	0	2	FCN1	0.731358
MGST1.1	0	0.499624	0.887	0.668	0	2	MGST1	0.720805
CD36.2	0	0.474936	0.923	0.766	0	2	CD36	0.685188
RBP7.1	0	0.446322	0.88	0.677	0	2	RBP7	0.643906
QPCT	0	0.427351	0.838	0.592	0	2	QPCT	0.616537
GAPDH	0	0.352515	1	0.995	0	2	GAPDH	0.508572
SKAP1.2	0	-0.274486	0.092	0.358	0	2	SKAP1	-0.395999
EVL.2	0	-0.722926	0.413	0.686	0	2	EVL	-1.04296
HLA-DPA1.2	0	-1.07392	0.921	0.922	0	2	HLA-DPA1	-1.54934
AC020656.1.2	6.76512e-308	0.436951	0.953	0.792	1.35302e-304	2	AC020656.1	0.630387
KLRF1.2	1.11957e-304	-0.446739	0.104	0.414	2.23915e-301	2	KLRF1	-0.644508
SERPINB1.1	1.37944e-297	0.348769	0.983	0.93	2.75888e-294	2	SERPINB1	0.503167
SELL	9.51414e-288	0.398707	0.932	0.775	1.90283e-284	2	SELL	0.575213
ADGRG1.2	6.23928e-285	-0.300811	0.142	0.393	1.24786e-281	2	ADGRG1	-0.433978
IGHM.2	8.12151e-281	-0.312177	0.578	0.75	1.6243e-277	2	IGHM	-0.450377
HLA-DPB1.2	5.24949e-279	-1.11467	0.865	0.872	1.0499e-275	2	HLA-DPB1	-1.60813
CXCL8.1	4.44747e-276	0.312495	0.879	0.743	8.89495e-273	2	CXCL8	0.450834
TSTD1.2	6.02972e-270	-0.307194	0.441	0.67	1.20594e-266	2	TSTD1	-0.443188
FCGR3A.2	4.93389e-267	-1.614	0.437	0.658	9.86778e-264	2	FCGR3A	-2.32851
RETN.1	9.17195e-261	0.5076	0.781	0.617	1.83439e-257	2	RETN	0.732311
CYP1B1.1	1.84314e-250	0.391502	0.736	0.557	3.68628e-247	2	CYP1B1	0.564818
CEBPD.1	2.39783e-246	0.363253	0.981	0.902	4.79566e-243	2	CEBPD	0.524064
RHOC.2	4.36033e-225	-0.771578	0.661	0.732	8.72067e-222	2	RHOC	-1.11315
HMGB2	3.39007e-219	0.378188	0.86	0.74	6.78014e-216	2	HMGB2	0.54561
LGALS1	6.54533e-219	0.28742	0.999	0.959	1.30907e-215	2	LGALS1	0.414659
MS4A6A.2	2.521e-216	0.320781	0.989	0.846	5.042e-213	2	MS4A6A	0.462789
IER3.2	1.77401e-207	0.326089	0.866	0.719	3.54802e-204	2	IER3	0.470447
AC007952.4.2	2.69405e-195	0.324641	0.968	0.892	5.38811e-192	2	AC007952.4	0.468358
MARCKSL1.1	1.44813e-192	-0.375952	0.552	0.75	2.89626e-189	2	MARCKSL1	-0.542384
LY6E.2	1.76391e-190	-0.597862	0.796	0.846	3.52781e-187	2	LY6E	-0.862533
TUBA1B.2	3.36032e-190	-0.617653	0.742	0.828	6.72065e-187	2	TUBA1B	-0.891084
RHOB.1	1.48925e-187	0.390629	0.918	0.805	2.9785e-184	2	RHOB	0.563559
PFN1.1	2.25267e-185	-0.322403	0.996	0.989	4.50535e-182	2	PFN1	-0.46513
GZMM.2	1.81069e-184	-0.718839	0.251	0.48	3.62139e-181	2	GZMM	-1.03707
APOBEC3G.2	1.59235e-180	-0.341617	0.454	0.644	3.18469e-177	2	APOBEC3G	-0.492849
PLAUR.1	1.09902e-179	0.416757	0.894	0.821	2.19803e-176	2	PLAUR	0.601253
HLA-DRA.1	4.27797e-178	-0.698257	0.995	0.951	8.55594e-175	2	HLA-DRA	-1.00737
HSPA8.1	4.50329e-177	-0.434716	0.861	0.891	9.00658e-174	2	HSPA8	-0.627163
DRAP1.2	2.37056e-172	-0.418046	0.785	0.859	4.74112e-169	2	DRAP1	-0.603113
CAPG	7.61065e-172	0.290728	0.905	0.773	1.52213e-168	2	CAPG	0.419432
ZAP70.2	2.52876e-171	-0.25129	0.315	0.507	5.05752e-168	2	ZAP70	-0.362535
IFITM2.2	3.58591e-171	-0.668613	0.722	0.816	7.17182e-168	2	IFITM2	-0.964605
CD7.2	5.87881e-165	-0.762404	0.28	0.492	1.17576e-161	2	CD7	-1.09992
PSME2	3.29393e-164	-0.375176	0.859	0.897	6.58785e-161	2	PSME2	-0.541265
YBX1.1	6.88469e-161	-0.301445	0.988	0.969	1.37694e-157	2	YBX1	-0.434893
RFLNB	4.18238e-160	0.342573	0.742	0.606	8.36477e-157	2	RFLNB	0.494228
CD69.2	1.80453e-153	-0.587454	0.28	0.482	3.60907e-150	2	CD69	-0.847516
SPON2.2	1.19061e-151	-0.659972	0.187	0.413	2.38122e-148	2	SPON2	-0.952138
HLA-DRB1.1	2.93218e-151	-0.718502	0.991	0.922	5.86437e-148	2	HLA-DRB1	-1.03658
RUNX3.1	2.24438e-147	-0.379131	0.375	0.582	4.48876e-144	2	RUNX3	-0.54697
TCF7L2.2	2.77626e-146	-0.360175	0.286	0.495	5.55253e-143	2	TCF7L2	-0.519623
HLA-DQA1.2	2.42675e-145	-0.982745	0.551	0.678	4.8535e-142	2	HLA-DQA1	-1.4178
IL2RB.2	5.19638e-141	-0.337922	0.334	0.494	1.03928e-137	2	IL2RB	-0.487519
IFITM3.2	6.65416e-140	-0.684742	0.724	0.787	1.33083e-136	2	IFITM3	-0.987874
TRDC.2	6.76362e-140	-0.331933	0.209	0.388	1.35272e-136	2	TRDC	-0.478878
RPS5.1	1.55738e-139	-0.282327	0.997	0.986	3.11475e-136	2	RPS5	-0.407311
CD74.1	7.89749e-132	-0.572315	0.998	0.976	1.5795e-128	2	CD74	-0.825676
HLA-DQB1.1	4.49242e-128	-0.674998	0.91	0.9	8.98483e-125	2	HLA-DQB1	-0.973817
UCP2.1	2.36648e-127	-0.336483	0.801	0.864	4.73295e-124	2	UCP2	-0.485443
DDIT4.1	2.62634e-127	-0.474725	0.333	0.527	5.25267e-124	2	DDIT4	-0.684883
MYL12A.2	6.28646e-124	-0.357351	0.962	0.938	1.25729e-120	2	MYL12A	-0.515549
UGCG.1	1.76117e-123	-0.348327	0.448	0.605	3.52234e-120	2	UGCG	-0.50253
EEF1B2.1	2.74936e-118	-0.293115	0.983	0.976	5.49873e-115	2	EEF1B2	-0.422875
PLAC8.2	2.79662e-118	-0.691814	0.612	0.728	5.59324e-115	2	PLAC8	-0.998076
RGS1.1	8.40272e-118	-0.262625	0.273	0.473	1.68054e-114	2	RGS1	-0.378887
MATK.2	9.07455e-118	-0.430151	0.441	0.553	1.81491e-114	2	MATK	-0.620576
CLEC2B.1	1.81656e-116	-0.33873	0.602	0.735	3.63312e-113	2	CLEC2B	-0.488683
TXNIP.1	1.91236e-113	-0.368517	0.965	0.953	3.82472e-110	2	TXNIP	-0.531658
LTB.2	3.12236e-108	-0.399397	0.5	0.631	6.24473e-105	2	LTB	-0.576208
ITGA4	9.76942e-100	-0.300459	0.756	0.823	1.95388e-96	2	ITGA4	-0.43347
CST7.2	2.84747e-97	-0.97682	0.471	0.574	5.69494e-94	2	CST7	-1.40925
CD163	3.20589e-96	0.278516	0.71	0.637	6.41178e-93	2	CD163	0.401814
ABI3.1	5.55552e-95	-0.40196	0.667	0.706	1.1111e-91	2	ABI3	-0.579906
ETS1.2	1.97098e-94	-0.37776	0.383	0.511	3.94197e-91	2	ETS1	-0.544992
NAP1L1	3.13999e-93	-0.361366	0.908	0.909	6.27999e-90	2	NAP1L1	-0.521341
FCER1G	1.3094e-91	-0.258605	0.99	0.965	2.6188e-88	2	FCER1G	-0.373087
MAP3K8.1	9.77743e-91	-0.34476	0.595	0.715	1.95549e-87	2	MAP3K8	-0.497384
MTSS1.1	5.53359e-90	-0.38438	0.503	0.603	1.10672e-86	2	MTSS1	-0.554543
NPM1.1	2.6312e-88	-0.321373	0.924	0.928	5.2624e-85	2	NPM1	-0.463643
NKG7.2	6.54056e-87	-2.00977	0.499	0.618	1.30811e-83	2	NKG7	-2.89949
UTRN	1.05471e-86	-0.313677	0.657	0.763	2.10942e-83	2	UTRN	-0.45254
RPSA.2	1.57287e-85	-0.262936	0.995	0.98	3.14573e-82	2	RPSA	-0.379336
IL2RG.2	1.101e-84	-0.382278	0.506	0.588	2.20201e-81	2	IL2RG	-0.551511
CTSC.2	1.25037e-84	-0.313927	0.76	0.825	2.50074e-81	2	CTSC	-0.452902
CLEC10A.1	9.60909e-84	-0.402345	0.505	0.609	1.92182e-80	2	CLEC10A	-0.580461
SEPT6.2	5.08509e-83	-0.357838	0.598	0.685	1.01702e-79	2	SEPT6	-0.516251
ISG15.2	1.37997e-81	-0.473992	0.635	0.722	2.75995e-78	2	ISG15	-0.683825
RAP1B	8.83468e-81	-0.335054	0.9	0.916	1.76694e-77	2	RAP1B	-0.483381
APMAP.2	1.62028e-80	-0.277242	0.494	0.614	3.24056e-77	2	APMAP	-0.399975
SOD1	7.9535e-77	-0.276164	0.696	0.786	1.5907e-73	2	SOD1	-0.398421
HMGN1.2	2.15585e-76	-0.338715	0.84	0.859	4.31169e-73	2	HMGN1	-0.488662
CCDC50.1	5.37745e-74	-0.303328	0.426	0.572	1.07549e-70	2	CCDC50	-0.43761
CD79B.1	5.67248e-73	-0.251394	0.479	0.554	1.1345e-69	2	CD79B	-0.362685
TSC22D3	6.90514e-73	-0.304306	0.9	0.92	1.38103e-69	2	TSC22D3	-0.439021
RNASE2	2.34567e-71	0.300163	0.574	0.475	4.69134e-68	2	RNASE2	0.433044
RNASET2	1.03532e-69	-0.291661	0.879	0.859	2.07065e-66	2	RNASET2	-0.420777
DUSP2.1	1.76212e-69	-0.475026	0.56	0.664	3.52424e-66	2	DUSP2	-0.685317
TCF4.2	1.30428e-68	-0.397322	0.443	0.564	2.60856e-65	2	TCF4	-0.573214
BIN1.1	1.91192e-68	-0.253308	0.318	0.454	3.82383e-65	2	BIN1	-0.365447
ARL4C.2	1.94788e-67	-0.433909	0.708	0.766	3.89575e-64	2	ARL4C	-0.625998
BCL6.1	3.24093e-66	0.260745	0.663	0.587	6.48186e-63	2	BCL6	0.376175
ISG20.2	6.91122e-66	-0.310016	0.538	0.605	1.38224e-62	2	ISG20	-0.447259
NCL.1	7.47103e-65	-0.258648	0.814	0.84	1.49421e-61	2	NCL	-0.373151
HES4.2	1.03296e-64	-0.335006	0.297	0.422	2.06592e-61	2	HES4	-0.483311
PIK3R1.1	9.1555e-63	-0.282583	0.527	0.653	1.8311e-59	2	PIK3R1	-0.407681
SRSF7.2	2.45452e-62	-0.281018	0.71	0.759	4.90904e-59	2	SRSF7	-0.405424
IFITM1.2	1.52783e-60	-0.430251	0.603	0.597	3.05566e-57	2	IFITM1	-0.620721
GZMH.2	2.9723e-58	-0.75992	0.615	0.604	5.94461e-55	2	GZMH	-1.09633
BCL11A.2	1.85055e-56	-0.280621	0.443	0.557	3.70109e-53	2	BCL11A	-0.404851
OSM	2.68288e-54	0.313158	0.6	0.518	5.36576e-51	2	OSM	0.451792
CALR.1	6.93502e-54	-0.296349	0.825	0.828	1.387e-50	2	CALR	-0.427541
GNLY.1	2.85696e-52	-1.38574	0.36	0.459	5.71391e-49	2	GNLY	-1.99919
CHST2.2	3.43221e-51	-0.3188	0.659	0.682	6.86442e-48	2	CHST2	-0.459931
C12orf75.2	1.41042e-48	-0.394766	0.2	0.369	2.82084e-45	2	C12orf75	-0.569527
CCL5.2	1.90122e-48	-0.851719	0.406	0.491	3.80243e-45	2	CCL5	-1.22877
AKR1C3.2	1.21126e-46	-0.273076	0.332	0.378	2.42252e-43	2	AKR1C3	-0.393966
HLA-DMA.1	2.04122e-46	-0.342039	0.807	0.802	4.08243e-43	2	HLA-DMA	-0.493458
TRBC2.2	2.64444e-46	-0.314101	0.622	0.489	5.28889e-43	2	TRBC2	-0.453152
BID	3.44935e-46	-0.261132	0.753	0.783	6.89871e-43	2	BID	-0.376734
HINT1	4.10417e-45	-0.25324	0.934	0.934	8.20835e-42	2	HINT1	-0.365349
KLRD1.2	1.71575e-43	-0.626852	0.555	0.611	3.43151e-40	2	KLRD1	-0.904356
ABHD17A.2	1.00628e-42	-0.395184	0.698	0.776	2.01256e-39	2	ABHD17A	-0.570131
CHST12.1	7.75186e-41	-0.253516	0.463	0.537	1.55037e-37	2	CHST12	-0.365746
IL3RA.2	4.61256e-40	-0.256178	0.319	0.426	9.22513e-37	2	IL3RA	-0.369587
KLF2.1	5.12171e-39	-0.31047	0.722	0.74	1.02434e-35	2	KLF2	-0.447913
PTGDS.1	1.69153e-38	-0.491235	0.218	0.326	3.38307e-35	2	PTGDS	-0.708703
IRF7.2	3.65962e-38	-0.439334	0.605	0.658	7.31924e-35	2	IRF7	-0.633825
LMNA.1	4.24418e-38	-0.28262	0.577	0.633	8.48836e-35	2	LMNA	-0.407734
ITM2C.2	1.90396e-37	-0.547295	0.448	0.501	3.80791e-34	2	ITM2C	-0.78958
GYPC.1	2.5595e-36	-0.28551	0.51	0.572	5.11901e-33	2	GYPC	-0.411904
RARRES3.2	8.4313e-36	-0.349202	0.517	0.584	1.68626e-32	2	RARRES3	-0.503792
CDKN1C.2	7.42954e-35	-0.413304	0.413	0.48	1.48591e-31	2	CDKN1C	-0.596272
C1orf56.1	6.5096e-34	-0.271477	0.567	0.611	1.30192e-30	2	C1orf56	-0.391659
PLD4.2	1.93159e-28	-0.379386	0.539	0.567	3.86318e-25	2	PLD4	-0.547338
IL32.2	4.00252e-27	-0.726568	0.611	0.626	8.00503e-24	2	IL32	-1.04822
CD1C.1	5.04339e-27	-0.258085	0.531	0.585	1.00868e-23	2	CD1C	-0.372339
FCER1A.2	6.33689e-26	-0.60207	0.458	0.526	1.26738e-22	2	FCER1A	-0.868603
CEMIP2.2	6.77734e-26	-0.320676	0.53	0.583	1.35547e-22	2	CEMIP2	-0.462637
IGHA1.2	1.10818e-25	-0.947052	0.707	0.669	2.21637e-22	2	IGHA1	-1.36631
SIGLEC10	1.11018e-25	-0.282321	0.633	0.643	2.22035e-22	2	SIGLEC10	-0.407303
GZMB.2	1.88299e-25	-1.41815	0.506	0.548	3.76597e-22	2	GZMB	-2.04596
LYPD2.2	1.61394e-23	-0.368517	0.552	0.522	3.22788e-20	2	LYPD2	-0.531657
MT2A	1.01484e-21	-0.314757	0.761	0.758	2.02967e-18	2	MT2A	-0.454099
PRF1	1.05511e-21	-0.847613	0.495	0.534	2.11022e-18	2	PRF1	-1.22285
SERPINF1.1	2.76119e-20	-0.332559	0.45	0.503	5.52239e-17	2	SERPINF1	-0.479781
PPP1R14B.1	4.45967e-19	-0.351824	0.553	0.609	8.91934e-16	2	PPP1R14B	-0.507574
CTSW.2	5.44203e-19	-1.04301	0.616	0.611	1.08841e-15	2	CTSW	-1.50475
CD247.2	3.55781e-18	-0.72249	0.447	0.48	7.11562e-15	2	CD247	-1.04233
PTGS2.1	7.67757e-17	0.269503	0.568	0.538	1.53551e-13	2	PTGS2	0.388811
FGFBP2.2	5.40135e-15	-0.815851	0.506	0.5	1.08027e-11	2	FGFBP2	-1.17702
S1PR3	7.20423e-14	0.310393	0.465	0.414	1.44085e-10	2	S1PR3	0.447803
CLIC3.2	5.05143e-12	-0.884341	0.566	0.564	1.01029e-08	2	CLIC3	-1.27584
HOPX.2	6.37492e-10	-0.506424	0.644	0.559	1.27498e-06	2	HOPX	-0.730615
KLRB1.2	6.70766e-10	-0.878692	0.408	0.422	1.34153e-06	2	KLRB1	-1.26768
GZMA.2	1.70619e-09	-1.03343	0.464	0.462	3.41238e-06	2	GZMA	-1.49093
MYOM2.2	1.59327e-08	-0.292823	0.545	0.466	3.18654e-05	2	MYOM2	-0.422454
HMOX1	8.84395e-08	-0.250847	0.643	0.63	0.000176879	2	HMOX1	-0.361895
MS4A7	1.89275e-06	-0.40312	0.83	0.786	0.0037855	2	MS4A7	-0.58158
SYNE2.2	4.25608e-06	-0.339317	0.576	0.469	0.00851215	2	SYNE2	-0.489531
JCHAIN.2	5.87423e-06	-0.716107	0.551	0.601	0.0117485	2	JCHAIN	-1.03312
TRBC1.2	4.27856e-05	-0.398286	0.438	0.415	0.0855713	2	TRBC1	-0.574605
CCL4.2	4.98464e-05	-0.69886	0.751	0.681	0.0996928	2	CCL4	-1.00824
IRF8.1	0.00140587	-0.284283	0.587	0.6	1	2	IRF8	-0.410134
IGKC.1	0.00961436	-1.76183	0.765	0.75	1	2	IGKC	-2.54178
FCGR3A.3	0	2.2592	1	0.595	0	3	FCGR3A	3.25934
LYPD2.3	0	1.53069	0.872	0.492	0	3	LYPD2	2.20831
MS4A7.1	0	1.49352	0.998	0.772	0	3	MS4A7	2.15469
CDKN1C.3	0	1.40675	0.963	0.424	0	3	CDKN1C	2.02951
RHOC.3	0	1.37263	0.994	0.697	0	3	RHOC	1.98029
SMIM25	0	1.2866	0.993	0.565	0	3	SMIM25	1.85617
LST1	0	1.26249	1	0.926	0	3	LST1	1.82138
IFITM3.3	0	1.20199	0.992	0.758	0	3	IFITM3	1.7341
TCF7L2.3	0	1.1822	0.969	0.42	0	3	TCF7L2	1.70555
HES4.3	0	1.16651	0.942	0.354	0	3	HES4	1.68292
MTSS1.2	0	1.04135	0.972	0.553	0	3	MTSS1	1.50235
HMOX1.1	0	0.978768	0.975	0.598	0	3	HMOX1	1.41206
NAP1L1.1	0	0.950322	1	0.9	0	3	NAP1L1	1.37103
IFITM2.3	0	0.935882	0.996	0.786	0	3	IFITM2	1.35019
PECAM1	0	0.929008	0.995	0.764	0	3	PECAM1	1.34028
COTL1	0	0.900011	1	0.968	0	3	COTL1	1.29844
VMO1	0	0.8913	0.774	0.5	0	3	VMO1	1.28587
SIGLEC10.1	0	0.883792	0.949	0.612	0	3	SIGLEC10	1.27504
LRRC25	0	0.87619	0.987	0.748	0	3	LRRC25	1.26407
RRAS	0	0.869047	0.935	0.552	0	3	RRAS	1.25377
AIF1	0	0.863128	1	0.943	0	3	AIF1	1.24523
CSF1R.1	0	0.856046	0.973	0.712	0	3	CSF1R	1.23501
SNX18	0	0.84291	0.952	0.586	0	3	SNX18	1.21606
FCER1G.1	0	0.836252	1	0.965	0	3	FCER1G	1.20646
DRAP1.3	0	0.826836	0.997	0.836	0	3	DRAP1	1.19287
BID.1	0	0.822522	0.99	0.759	0	3	BID	1.18665
PILRA	0	0.792003	0.993	0.773	0	3	PILRA	1.14262
POU2F2	0	0.790381	0.995	0.808	0	3	POU2F2	1.14028
ABI3.2	0	0.778309	0.955	0.677	0	3	ABI3	1.12286
PTPN6	0	0.777625	0.997	0.854	0	3	PTPN6	1.12188
CYTIP.1	0	0.771405	0.98	0.658	0	3	CYTIP	1.1129
FAM110A	0	0.770581	0.947	0.672	0	3	FAM110A	1.11171
CXCL16	0	0.763474	0.951	0.623	0	3	CXCL16	1.10146
LYN	0	0.750319	0.997	0.852	0	3	LYN	1.08248
SERPINA1	0	0.74997	0.999	0.897	0	3	SERPINA1	1.08198
CKB	0	0.749424	0.735	0.446	0	3	CKB	1.08119
CD79B.2	0	0.730326	0.884	0.512	0	3	CD79B	1.05364
PPM1N	0	0.712054	0.81	0.395	0	3	PPM1N	1.02728
UNC119	0	0.705081	0.928	0.607	0	3	UNC119	1.01722
MARCKSL1.2	0	0.700482	0.956	0.703	0	3	MARCKSL1	1.01058
TUBA1B.3	0	0.700401	0.992	0.8	0	3	TUBA1B	1.01047
PAG1	0	0.689324	0.892	0.448	0	3	PAG1	0.994484
PTGES3.1	0	0.680554	0.985	0.803	0	3	PTGES3	0.981832
STXBP2.1	0	0.676659	0.999	0.888	0	3	STXBP2	0.976212
CHST2.3	0	0.659764	0.954	0.653	0	3	CHST2	0.951838
WDR11	0	0.654771	0.95	0.635	0	3	WDR11	0.944635
NFKBIZ	0	0.650421	0.986	0.807	0	3	NFKBIZ	0.938359
CD52	0	0.648161	1	0.974	0	3	CD52	0.935099
ZNF703	0	0.645041	0.908	0.461	0	3	ZNF703	0.930598
SAT1	0	0.643688	1	0.97	0	3	SAT1	0.928645
RNASET2.1	0	0.634944	0.998	0.849	0	3	RNASET2	0.916031
SOD1.1	0	0.632603	0.969	0.756	0	3	SOD1	0.912653
RPS19.2	0	0.631658	1	0.998	0	3	RPS19	0.91129
JPT1	0	0.631551	0.971	0.726	0	3	JPT1	0.911135
SLC2A6	0	0.630919	0.909	0.629	0	3	SLC2A6	0.910224
CTSL	0	0.618426	0.801	0.439	0	3	CTSL	0.8922
LY6E.3	0	0.616593	0.993	0.825	0	3	LY6E	0.889555
TIMP1	0	0.608728	0.994	0.891	0	3	TIMP1	0.878209
OAS1	0	0.606273	0.879	0.486	0	3	OAS1	0.874667
RNF144B	0	0.600258	0.916	0.557	0	3	RNF144B	0.865989
LILRB2	0	0.59667	0.96	0.701	0	3	LILRB2	0.860814
YBX1.2	0	0.588828	1	0.969	0	3	YBX1	0.849499
PHTF2	0	0.584479	0.874	0.437	0	3	PHTF2	0.843225
NAAA	0	0.58376	0.979	0.756	0	3	NAAA	0.842188
MT2A.1	0	0.583238	0.969	0.738	0	3	MT2A	0.841435
CSTB	0	0.582462	0.997	0.936	0	3	CSTB	0.840315
TXNIP.2	0	0.581018	0.998	0.95	0	3	TXNIP	0.838231
EVL.3	0	0.575676	0.969	0.621	0	3	EVL	0.830525
LMO2	0	0.572016	0.948	0.66	0	3	LMO2	0.825245
NEURL1	0	0.567184	0.858	0.544	0	3	NEURL1	0.818274
LTB.3	0	0.559058	0.923	0.585	0	3	LTB	0.806551
PTP4A3	0	0.550834	0.843	0.517	0	3	PTP4A3	0.794685
CFD.1	0	0.550353	0.992	0.841	0	3	CFD	0.793992
ATG3	0	0.538086	0.974	0.741	0	3	ATG3	0.776294
KLF3	0	0.53748	0.955	0.694	0	3	KLF3	0.775419
KLF2.2	0	0.536438	0.983	0.714	0	3	KLF2	0.773917
ADGRE2	0	0.530446	0.943	0.606	0	3	ADGRE2	0.765271
SPN	0	0.520277	0.93	0.729	0	3	SPN	0.750601
CLEC2B.2	0	0.519091	0.966	0.694	0	3	CLEC2B	0.748889
MTPN	0	0.505441	0.994	0.87	0	3	MTPN	0.729197
RGS19	0	0.505214	0.987	0.877	0	3	RGS19	0.72887
AC064805.1	0	0.495431	0.883	0.548	0	3	AC064805.1	0.714756
KCNQ1OT1	0	0.492742	0.791	0.458	0	3	KCNQ1OT1	0.710876
TESC	0	0.486225	0.902	0.696	0	3	TESC	0.701475
CTSC.3	0	0.476559	0.983	0.801	0	3	CTSC	0.687529
LILRB1	0	0.472984	0.908	0.617	0	3	LILRB1	0.682371
UTRN.1	0	0.472455	0.971	0.728	0	3	UTRN	0.681609
BCL2A1	0	0.472323	0.908	0.594	0	3	BCL2A1	0.681419
WARS	0	0.456112	0.975	0.801	0	3	WARS	0.658031
MEG3	0	0.450313	0.699	0.517	0	3	MEG3	0.649664
SNX9	0	0.449556	0.809	0.543	0	3	SNX9	0.648573
ACTB	0	0.448779	1	1	0	3	ACTB	0.647452
LILRA1	0	0.448447	0.893	0.592	0	3	LILRA1	0.646972
CAMK1	0	0.447206	0.886	0.634	0	3	CAMK1	0.645181
CDH23	0	0.441855	0.804	0.415	0	3	CDH23	0.637462
YPEL2	0	0.441305	0.867	0.529	0	3	YPEL2	0.636669
PHF19	0	0.440503	0.826	0.519	0	3	PHF19	0.635511
ADA	0	0.440047	0.775	0.432	0	3	ADA	0.634854
CORO1B	0	0.438003	0.903	0.677	0	3	CORO1B	0.631905
SEC14L1	0	0.436057	0.914	0.646	0	3	SEC14L1	0.629098
GPBAR1	0	0.428543	0.882	0.646	0	3	GPBAR1	0.618257
TBC1D8	0	0.4263	0.801	0.529	0	3	TBC1D8	0.615021
ZBTB7A	0	0.426238	0.955	0.746	0	3	ZBTB7A	0.614931
IER5	0	0.421698	0.931	0.661	0	3	IER5	0.608382
PFN1.2	0	0.419602	1	0.988	0	3	PFN1	0.605358
ADGRE1	0	0.416906	0.852	0.562	0	3	ADGRE1	0.601469
SYTL1.1	0	0.394739	0.902	0.728	0	3	SYTL1	0.569488
SLC44A2	0	0.381903	0.839	0.544	0	3	SLC44A2	0.55097
P2RX1	0	0.378599	0.835	0.495	0	3	P2RX1	0.546204
CALHM6	0	0.37642	0.806	0.531	0	3	CALHM6	0.543059
RAP1B.1	0	0.375668	0.991	0.906	0	3	RAP1B	0.541974
ARAP2	0	0.365262	0.907	0.576	0	3	ARAP2	0.526961
PAPSS2	0	0.361877	0.835	0.452	0	3	PAPSS2	0.522078
FMNL2	0	0.361401	0.748	0.466	0	3	FMNL2	0.521392
CHST7	0	0.346787	0.77	0.457	0	3	CHST7	0.500308
MT-CYB.1	0	0.343554	1	0.997	0	3	MT-CYB	0.495643
TNFRSF8	0	0.334351	0.783	0.458	0	3	TNFRSF8	0.482367
CASP5	0	0.297193	0.767	0.413	0	3	CASP5	0.428759
SYT17	0	0.285449	0.779	0.533	0	3	SYT17	0.411815
PPP1R17	0	0.268956	0.786	0.592	0	3	PPP1R17	0.388022
RPL37A	0	-0.31359	1	0.996	0	3	RPL37A	-0.452414
RPS8	0	-0.340108	1	0.999	0	3	RPS8	-0.490673
GAPDH.1	0	-0.501884	1	0.995	0	3	GAPDH	-0.724066
RPLP0.1	0	-0.616907	0.997	0.984	0	3	RPLP0	-0.890009
ZFP36L2	0	-0.782628	0.918	0.949	0	3	ZFP36L2	-1.12909
ALOX5AP.1	0	-0.783144	0.341	0.748	0	3	ALOX5AP	-1.12984
ANXA1	0	-0.796629	0.879	0.94	0	3	ANXA1	-1.14929
CAPG.1	0	-0.839606	0.575	0.811	0	3	CAPG	-1.2113
SELL.1	0	-0.865689	0.628	0.811	0	3	SELL	-1.24893
FOSB.1	0	-0.961924	0.853	0.894	0	3	FOSB	-1.38776
CD36.3	0	-1.01252	0.495	0.814	0	3	CD36	-1.46076
IER2.2	0	-1.09873	0.978	0.971	0	3	IER2	-1.58514
CD99	0	-1.11535	0.74	0.883	0	3	CD99	-1.60911
NCF1.1	0	-1.13638	0.59	0.831	0	3	NCF1	-1.63944
AC245014.3.1	0	-1.18539	0.81	0.88	0	3	AC245014.3	-1.71015
AC020656.1.3	0	-1.20477	0.65	0.828	0	3	AC020656.1	-1.73812
SLC2A3.2	0	-1.23875	0.5	0.755	0	3	SLC2A3	-1.78713
AC007952.4.3	0	-1.3551	0.846	0.907	0	3	AC007952.4	-1.95499
CD14.3	0	-1.51891	0.867	0.871	0	3	CD14	-2.19133
JUN	0	-1.59867	0.859	0.907	0	3	JUN	-2.3064
LGALS2.2	0	-1.6764	0.705	0.844	0	3	LGALS2	-2.41853
MS4A6A.3	0	-1.71664	0.559	0.893	0	3	MS4A6A	-2.47659
S100A12.2	0	-1.72787	0.42	0.826	0	3	S100A12	-2.4928
VCAN.3	0	-1.93246	0.825	0.906	0	3	VCAN	-2.78795
LYZ.3	0	-1.97194	1	0.977	0	3	LYZ	-2.8449
S100A9.2	0	-2.08389	0.981	0.946	0	3	S100A9	-3.00642
S100A8.2	0	-2.73025	0.888	0.925	0	3	S100A8	-3.93891
PTGER4	9.65151e-308	0.27435	0.836	0.514	1.9303e-304	3	PTGER4	0.395803
RABGAP1L	3.04301e-305	0.417784	0.89	0.635	6.08602e-302	3	RABGAP1L	0.602734
PCGF5	1.93186e-304	0.380505	0.868	0.594	3.86372e-301	3	PCGF5	0.548953
C5AR2	4.41089e-304	0.391517	0.745	0.427	8.82178e-301	3	C5AR2	0.56484
SAMSN1	1.31737e-303	0.414883	0.83	0.513	2.63473e-300	3	SAMSN1	0.59855
CYFIP2.1	7.64787e-302	0.316296	0.805	0.449	1.52957e-298	3	CYFIP2	0.456318
ALDH2	1.53363e-301	-0.723843	0.542	0.751	3.06726e-298	3	ALDH2	-1.04428
INSIG1	1.05168e-299	0.40506	0.825	0.538	2.10335e-296	3	INSIG1	0.584378
MAFB	8.01334e-298	0.428953	0.938	0.659	1.60267e-294	3	MAFB	0.618849
EPS8	6.22593e-297	0.315981	0.742	0.47	1.24519e-293	3	EPS8	0.455865
CEBPB	9.7098e-295	0.412914	0.995	0.875	1.94196e-291	3	CEBPB	0.595709
CD1C.2	4.56725e-294	-0.300506	0.265	0.609	9.1345e-291	3	CD1C	-0.433539
RPS3A	2.45635e-293	-0.284995	1	0.999	4.9127e-290	3	RPS3A	-0.411161
CXXC5.1	3.40602e-290	-0.503584	0.194	0.599	6.81204e-287	3	CXXC5	-0.726518
RNASE6	1.24911e-289	-0.702568	0.464	0.689	2.49822e-286	3	RNASE6	-1.01359
C5AR1.1	2.62063e-289	0.417496	0.969	0.738	5.24125e-286	3	C5AR1	0.602319
TMC6	3.30849e-286	0.391934	0.911	0.719	6.61698e-283	3	TMC6	0.565441
EAF2	3.75593e-286	0.346503	0.818	0.583	7.51186e-283	3	EAF2	0.499898
TAGLN	5.24798e-285	0.346592	0.695	0.371	1.0496e-281	3	TAGLN	0.500026
TSC22D3.1	7.09962e-285	0.388534	0.997	0.91	1.41992e-281	3	TSC22D3	0.560536
SVIL	2.73706e-281	0.338763	0.782	0.483	5.47412e-278	3	SVIL	0.488732
CX3CR1	1.75466e-280	0.297333	0.796	0.561	3.50932e-277	3	CX3CR1	0.428961
DOCK5	2.19758e-279	0.357122	0.828	0.517	4.39515e-276	3	DOCK5	0.515219
LYL1	1.765e-277	0.350965	0.889	0.689	3.53e-274	3	LYL1	0.506335
IFI30.1	6.8824e-268	0.537985	0.963	0.741	1.37648e-264	3	IFI30	0.776149
FGD2	2.20867e-267	0.333438	0.874	0.615	4.41733e-264	3	FGD2	0.48105
BATF3	2.01687e-264	0.39353	0.742	0.481	4.03374e-261	3	BATF3	0.567744
HMGN2	9.26729e-260	0.353248	0.987	0.851	1.85346e-256	3	HMGN2	0.50963
ASGR2	1.1608e-259	-0.35153	0.539	0.679	2.32161e-256	3	ASGR2	-0.507151
CCL3.1	8.52454e-251	-1.11226	0.793	0.775	1.70491e-247	3	CCL3	-1.60466
CES1.1	9.94049e-250	-0.624379	0.635	0.722	1.9881e-246	3	CES1	-0.900788
CLEC11A	2.38055e-247	-0.255037	0.736	0.8	4.7611e-244	3	CLEC11A	-0.36794
GBP2	3.20633e-238	0.331618	0.832	0.523	6.41266e-235	3	GBP2	0.478423
RPS18.1	1.69498e-236	-0.28776	1	0.999	3.38995e-233	3	RPS18	-0.41515
NFKBIA.1	3.12607e-230	-0.841319	0.956	0.967	6.25215e-227	3	NFKBIA	-1.21377
ITGA4.1	3.5332e-230	0.336747	0.941	0.802	7.06641e-227	3	ITGA4	0.485823
ITGAX	3.896e-230	0.345105	0.944	0.739	7.79201e-227	3	ITGAX	0.497881
HIST1H4C	1.51995e-229	-0.373293	0.349	0.632	3.0399e-226	3	HIST1H4C	-0.538548
RPS3.1	7.67972e-227	-0.296916	1	0.998	1.53594e-223	3	RPS3	-0.42836
NPC2	2.74004e-225	0.304773	0.996	0.884	5.48008e-222	3	NPC2	0.439695
GCH1	3.68564e-223	0.334219	0.754	0.509	7.37128e-220	3	GCH1	0.482176
H2AFZ	3.04124e-221	0.301972	0.977	0.874	6.08248e-218	3	H2AFZ	0.435653
TUBA1A.1	5.04963e-220	0.319705	0.993	0.842	1.00993e-216	3	TUBA1A	0.461237
GNG2	6.31174e-219	0.278696	0.855	0.585	1.26235e-215	3	GNG2	0.402073
TBC1D10C.1	1.8056e-216	0.274775	0.856	0.67	3.61119e-213	3	TBC1D10C	0.396417
JUNB	3.33202e-214	0.327408	0.999	0.984	6.66404e-211	3	JUNB	0.47235
IER3.3	9.48677e-210	-0.902207	0.665	0.744	1.89735e-206	3	IER3	-1.30161
FCN1.2	6.66427e-208	-0.625152	0.957	0.892	1.33285e-204	3	FCN1	-0.901903
AC020916.1.1	1.35381e-207	-0.814045	0.762	0.842	2.70762e-204	3	AC020916.1	-1.17442
IL32.3	9.55799e-203	-0.715225	0.446	0.641	1.9116e-199	3	IL32	-1.03185
DUSP2.2	1.99302e-202	-0.760187	0.469	0.669	3.98605e-199	3	DUSP2	-1.09672
CNIH4	5.24395e-200	0.326863	0.802	0.614	1.04879e-196	3	CNIH4	0.471564
LILRA5	2.37801e-199	0.293073	0.883	0.594	4.75602e-196	3	LILRA5	0.422814
PLBD1.2	3.62237e-199	-0.712665	0.723	0.809	7.24473e-196	3	PLBD1	-1.02816
ALDH1A1.1	2.98352e-197	-0.412872	0.399	0.588	5.96705e-194	3	ALDH1A1	-0.595648
FAM126A	1.02372e-196	0.280426	0.713	0.474	2.04744e-193	3	FAM126A	0.40457
VIM	1.86705e-196	-0.409971	1	0.98	3.7341e-193	3	VIM	-0.591463
ZEB2	1.76949e-194	0.312806	0.99	0.894	3.53898e-191	3	ZEB2	0.451284
ICAM4	7.97501e-191	0.349069	0.619	0.282	1.595e-187	3	ICAM4	0.503601
IL1B.2	3.18905e-190	-0.693243	0.606	0.711	6.37811e-187	3	IL1B	-1.00014
FAM129A	4.09911e-190	-0.305307	0.514	0.67	8.19822e-187	3	FAM129A	-0.440465
TAGLN2	1.71855e-185	-0.542571	0.913	0.906	3.4371e-182	3	TAGLN2	-0.782764
ARID3A	4.25499e-184	0.279246	0.803	0.548	8.50998e-181	3	ARID3A	0.402866
SERPINB1.2	4.72896e-182	-0.506698	0.936	0.937	9.45792e-179	3	SERPINB1	-0.731011
TMPO	2.18955e-179	0.271431	0.88	0.686	4.37909e-176	3	TMPO	0.391593
CD163.1	1.69531e-178	-0.489584	0.619	0.649	3.39062e-175	3	CD163	-0.706321
TNFAIP3.1	2.22757e-175	-0.633598	0.698	0.744	4.45514e-172	3	TNFAIP3	-0.914089
ABCC3	1.03219e-174	0.275084	0.668	0.463	2.06438e-171	3	ABCC3	0.396863
MAGED2	4.08332e-174	0.25107	0.72	0.535	8.16663e-171	3	MAGED2	0.362217
CD247.3	2.12728e-173	-0.715909	0.252	0.497	4.25457e-170	3	CD247	-1.03284
MGST1.2	5.19935e-172	-0.589314	0.63	0.701	1.03987e-168	3	MGST1	-0.8502
CYP27A1.1	2.03786e-171	-0.318531	0.527	0.606	4.07572e-168	3	CYP27A1	-0.459543
RPL3.1	3.43731e-170	-0.299854	1	0.996	6.87461e-167	3	RPL3	-0.432598
HLA-DMB	2.73877e-169	-0.632509	0.736	0.779	5.47754e-166	3	HLA-DMB	-0.912518
PLA2G16	1.45321e-168	-0.366814	0.718	0.718	2.90642e-165	3	PLA2G16	-0.529201
SIDT2	1.67811e-168	0.274672	0.719	0.467	3.35623e-165	3	SIDT2	0.396268
QPCT.1	3.32883e-168	-0.378495	0.575	0.627	6.65765e-165	3	QPCT	-0.546052
CD63.1	4.7535e-164	-0.419988	0.887	0.898	9.507e-161	3	CD63	-0.605915
SWAP70	1.17416e-159	0.290113	0.709	0.503	2.34832e-156	3	SWAP70	0.418544
SEPT1	2.11082e-157	-0.250772	0.434	0.611	4.22164e-154	3	SEPT1	-0.361788
CEBPD.2	6.78002e-157	-0.568699	0.956	0.908	1.356e-153	3	CEBPD	-0.82046
ACAP1	6.86805e-155	-0.529386	0.57	0.642	1.37361e-151	3	ACAP1	-0.763743
IL13RA1	9.59757e-155	-0.459698	0.381	0.581	1.91951e-151	3	IL13RA1	-0.663204
MS4A4A	4.63102e-150	0.35643	0.681	0.563	9.26204e-147	3	MS4A4A	0.514219
TREM1.1	8.60075e-148	-0.59234	0.592	0.68	1.72015e-144	3	TREM1	-0.854566
F13A1.1	1.87546e-145	-0.380138	0.683	0.641	3.75093e-142	3	F13A1	-0.548424
LDHB.1	2.22956e-144	-0.523121	0.821	0.848	4.45912e-141	3	LDHB	-0.754704
AKR1C3.3	2.93666e-143	-0.278092	0.102	0.398	5.87333e-140	3	AKR1C3	-0.401202
REPIN1	2.27078e-142	-0.283123	0.521	0.668	4.54156e-139	3	REPIN1	-0.40846
ADGRG1.3	9.98277e-141	-0.281811	0.64	0.334	1.99655e-137	3	ADGRG1	-0.406568
HLA-DMA.2	4.1078e-139	-0.645187	0.836	0.8	8.2156e-136	3	HLA-DMA	-0.930809
SYNE2.3	8.42686e-139	-0.306131	0.676	0.464	1.68537e-135	3	SYNE2	-0.441654
NLRP3.1	2.58606e-138	-0.52167	0.454	0.637	5.17212e-135	3	NLRP3	-0.752611
FCER1A.3	1.61124e-135	-0.603854	0.342	0.534	3.22248e-132	3	FCER1A	-0.871178
TXN	1.31491e-133	-0.526723	0.879	0.857	2.62981e-130	3	TXN	-0.7599
MGLL	4.14313e-130	0.251845	0.658	0.481	8.28626e-127	3	MGLL	0.363336
PTGDS.2	7.7306e-130	-0.484673	0.154	0.328	1.54612e-126	3	PTGDS	-0.699235
VPS53	2.98611e-124	0.257027	0.727	0.564	5.97222e-121	3	VPS53	0.370812
ITGB7	3.78833e-124	-0.262401	0.594	0.613	7.57665e-121	3	ITGB7	-0.378564
CFP	1.21997e-120	0.254981	0.981	0.857	2.43994e-117	3	CFP	0.36786
HMGB1	7.09065e-119	-0.281824	0.991	0.956	1.41813e-115	3	HMGB1	-0.406585
ARMH1	6.95064e-116	-0.271569	0.313	0.52	1.39013e-112	3	ARMH1	-0.391792
MYADM.1	1.65472e-115	-0.536524	0.846	0.891	3.30944e-112	3	MYADM	-0.774041
RETN.2	3.07488e-114	-0.471139	0.523	0.649	6.14976e-111	3	RETN	-0.679709
GPR183.1	2.16618e-113	-0.642393	0.562	0.607	4.33236e-110	3	GPR183	-0.926778
ARL4C.3	7.38246e-113	-0.755787	0.724	0.762	1.47649e-109	3	ARL4C	-1.09037
SEC61B	1.65682e-110	-0.437844	0.944	0.891	3.31364e-107	3	SEC61B	-0.631676
IGHM.3	1.20371e-108	-0.278533	0.814	0.72	2.40743e-105	3	IGHM	-0.401838
NUCB2.1	5.79923e-104	-0.3693	0.505	0.655	1.15985e-100	3	NUCB2	-0.532788
ADAM8	1.10194e-101	-0.32376	0.585	0.686	2.20388e-98	3	ADAM8	-0.467087
LY86	1.41389e-99	-0.49375	0.88	0.87	2.82779e-96	3	LY86	-0.71233
RGCC.1	1.58005e-99	-0.317777	0.537	0.587	3.16009e-96	3	RGCC	-0.458455
PRF1.1	3.93343e-94	-0.83005	0.35	0.547	7.86686e-91	3	PRF1	-1.19751
LINC02432	1.04933e-93	0.275474	0.522	0.24	2.09866e-90	3	LINC02432	0.397424
PPIF.1	4.29204e-93	-0.455873	0.627	0.664	8.58407e-90	3	PPIF	-0.657685
CXCL8.2	1.00651e-92	-1.05421	0.781	0.758	2.01303e-89	3	CXCL8	-1.52091
HINT1.1	9.50237e-86	-0.389268	0.967	0.931	1.90047e-82	3	HINT1	-0.561595
BHLHE40	3.07016e-85	-0.429599	0.677	0.651	6.14033e-82	3	BHLHE40	-0.61978
MYOF	1.48638e-84	0.265387	0.615	0.455	2.97276e-81	3	MYOF	0.382872
CD1D	1.62379e-84	-0.338818	0.401	0.521	3.24758e-81	3	CD1D	-0.488811
PADI4.2	2.1169e-81	-0.364949	0.714	0.669	4.2338e-78	3	PADI4	-0.52651
OSM.1	1.41538e-80	-0.427868	0.425	0.538	2.83077e-77	3	OSM	-0.617282
CCL3L1.1	3.79048e-80	-0.434439	0.671	0.622	7.58096e-77	3	CCL3L1	-0.626763
CPVL.1	1.15741e-79	-0.479839	0.889	0.816	2.31481e-76	3	CPVL	-0.692261
CCDC88A	9.0602e-79	-0.400241	0.803	0.792	1.81204e-75	3	CCDC88A	-0.577426
DDIT4.2	2.65244e-77	-0.448005	0.398	0.513	5.30489e-74	3	DDIT4	-0.646334
STMN1.2	1.12307e-76	-0.286114	0.357	0.5	2.24615e-73	3	STMN1	-0.412775
LMNA.2	3.95405e-76	-0.344504	0.621	0.626	7.9081e-73	3	LMNA	-0.497014
PPIB	1.02825e-75	-0.327733	0.964	0.921	2.05651e-72	3	PPIB	-0.472819
NR4A2	1.18642e-75	-0.594639	0.726	0.677	2.37284e-72	3	NR4A2	-0.857883
KLRF1.3	1.65084e-75	-0.415121	0.604	0.353	3.30169e-72	3	KLRF1	-0.598894
AC044849.1	1.36539e-74	-0.268957	0.527	0.613	2.73077e-71	3	AC044849.1	-0.388023
AREG.2	2.55817e-74	-0.366648	0.764	0.452	5.11635e-71	3	AREG	-0.528961
AHR	1.29004e-73	-0.441325	0.663	0.677	2.58007e-70	3	AHR	-0.636697
PLP2	4.88993e-73	-0.444386	0.862	0.83	9.77986e-70	3	PLP2	-0.641114
XBP1	2.95636e-71	-0.377256	0.601	0.682	5.91271e-68	3	XBP1	-0.544265
CTSW.3	6.3967e-71	-1.02838	0.53	0.619	1.27934e-67	3	CTSW	-1.48365
SUB1	2.55591e-69	-0.252359	0.972	0.925	5.11182e-66	3	SUB1	-0.364077
HMGA1	2.29175e-68	-0.282383	0.484	0.613	4.5835e-65	3	HMGA1	-0.407393
HSP90B1	4.64231e-67	-0.372938	0.91	0.905	9.28461e-64	3	HSP90B1	-0.538036
SPINT2	2.98825e-65	-0.314099	0.555	0.662	5.97651e-62	3	SPINT2	-0.453148
VEGFA	5.45819e-63	-0.283769	0.407	0.514	1.09164e-59	3	VEGFA	-0.409392
SLC38A2	2.45858e-62	-0.41942	0.702	0.697	4.91716e-59	3	SLC38A2	-0.605095
CLEC4E.1	1.28974e-61	-0.489516	0.644	0.603	2.57948e-58	3	CLEC4E	-0.706222
CCL5.3	2.19656e-60	-0.83927	0.384	0.49	4.39313e-57	3	CCL5	-1.21081
HSPA5	1.32596e-59	-0.404034	0.844	0.831	2.65191e-56	3	HSPA5	-0.582898
GYPC.2	2.53374e-56	-0.326755	0.452	0.575	5.06748e-53	3	GYPC	-0.471407
S100A10.1	4.46834e-55	-0.265809	0.999	0.968	8.93668e-52	3	S100A10	-0.383481
CLEC10A.2	4.92583e-54	-0.429612	0.572	0.598	9.85166e-51	3	CLEC10A	-0.619799
C12orf75.3	7.10096e-53	-0.38173	0.274	0.354	1.42019e-49	3	C12orf75	-0.55072
CXCR4.1	2.04074e-52	-0.478237	0.787	0.733	4.08147e-49	3	CXCR4	-0.68995
RPSA.3	4.25518e-52	-0.253871	1	0.98	8.51037e-49	3	RPSA	-0.366258
SKAP1.3	7.74398e-52	-0.265677	0.466	0.311	1.5488e-48	3	SKAP1	-0.383291
SGK1.2	3.74499e-49	-0.648627	0.707	0.663	7.48998e-46	3	SGK1	-0.93577
CD74.2	1.18818e-47	-0.479599	1	0.976	2.37636e-44	3	CD74	-0.691915
TTC38.1	2.24193e-45	-0.278253	0.479	0.554	4.48386e-42	3	TTC38	-0.401434
APEX1	1.08872e-44	-0.310105	0.829	0.803	2.17743e-41	3	APEX1	-0.447387
CLIC3.3	9.28558e-42	-0.870416	0.524	0.568	1.85712e-38	3	CLIC3	-1.25574
LINC02345	5.11542e-39	0.260538	0.5	0.233	1.02308e-35	3	LINC02345	0.375877
KLF6.1	1.17206e-37	-0.438657	0.989	0.958	2.34413e-34	3	KLF6	-0.632848
GABPB1-AS1	5.63907e-36	-0.2783	0.654	0.686	1.12781e-32	3	GABPB1-AS1	-0.401503
CIITA	5.35501e-34	-0.277517	0.696	0.713	1.071e-30	3	CIITA	-0.400372
RBP7.2	8.25616e-32	-0.515246	0.702	0.703	1.65123e-28	3	RBP7	-0.743343
GSN	1.49081e-31	-0.389759	0.697	0.635	2.98162e-28	3	GSN	-0.562304
IGFBP7.1	2.85377e-31	-0.332985	0.66	0.643	5.70755e-28	3	IGFBP7	-0.480396
FGFBP2.3	1.29775e-30	-0.779821	0.631	0.488	2.59549e-27	3	FGFBP2	-1.12504
MYOM2.3	2.03076e-29	-0.283454	0.437	0.479	4.06152e-26	3	MYOM2	-0.408937
CD69.3	2.09036e-29	-0.585932	0.638	0.439	4.18071e-26	3	CD69	-0.845322
TRIB1.1	2.31515e-29	-0.26825	0.516	0.572	4.63031e-26	3	TRIB1	-0.387003
HLA-DPB1.3	3.5331e-29	-0.3706	0.988	0.86	7.06619e-26	3	HLA-DPB1	-0.534663
NFKBID.1	7.47817e-28	-0.358818	0.728	0.695	1.49563e-24	3	NFKBID	-0.517666
PHACTR1	1.01702e-27	-0.389553	0.557	0.558	2.03405e-24	3	PHACTR1	-0.562006
CHST12.2	1.17861e-27	-0.273787	0.487	0.532	2.35722e-24	3	CHST12	-0.394991
SHTN1	3.84037e-26	-0.322821	0.518	0.525	7.68075e-23	3	SHTN1	-0.465732
GZMH.3	1.02451e-24	-0.735368	0.566	0.61	2.04902e-21	3	GZMH	-1.06091
SYNE1.1	2.6913e-22	-0.287256	0.446	0.513	5.3826e-19	3	SYNE1	-0.414422
KLF10.1	2.88108e-20	-0.293654	0.729	0.703	5.76215e-17	3	KLF10	-0.423653
CYP1B1.2	5.86593e-20	-0.317422	0.55	0.583	1.17319e-16	3	CYP1B1	-0.457943
HMGB2.1	1.25301e-19	-0.327945	0.805	0.75	2.50601e-16	3	HMGB2	-0.473125
HOPX.3	8.28388e-19	-0.487747	0.515	0.575	1.65678e-15	3	HOPX	-0.70367
EREG.1	1.0645e-16	-0.370233	0.68	0.611	2.129e-13	3	EREG	-0.534134
HBEGF	1.64675e-16	-0.266541	0.421	0.447	3.2935e-13	3	HBEGF	-0.384538
CDKN1A.1	2.36361e-16	-0.286219	0.53	0.56	4.72722e-13	3	CDKN1A	-0.412926
HLA-DQB1.2	7.67186e-16	-0.493401	0.983	0.893	1.53437e-12	3	HLA-DQB1	-0.711827
ETS1.3	1.15828e-15	-0.312491	0.452	0.499	2.31657e-12	3	ETS1	-0.450829
YBX3.1	2.13858e-15	-0.304873	0.929	0.854	4.27716e-12	3	YBX3	-0.439839
IRF8.2	4.57394e-15	-0.441364	0.594	0.599	9.14787e-12	3	IRF8	-0.636753
STAT1	4.74478e-15	-0.250244	0.654	0.665	9.48956e-12	3	STAT1	-0.361026
EGR1.1	2.27818e-14	-0.324896	0.593	0.524	4.55636e-11	3	EGR1	-0.468726
ATF3	1.06691e-13	-0.261861	0.601	0.613	2.13382e-10	3	ATF3	-0.377786
IL2RB.3	1.17068e-13	-0.321567	0.425	0.479	2.34136e-10	3	IL2RB	-0.463923
CCDC50.2	3.83891e-13	-0.346486	0.531	0.556	7.67783e-10	3	CCDC50	-0.499873
HLA-DRA.2	2.91629e-12	-0.432558	0.999	0.952	5.83258e-09	3	HLA-DRA	-0.624049
ZFP36L1.2	3.0644e-12	-0.402192	0.946	0.847	6.1288e-09	3	ZFP36L1	-0.580241
TRBC2.3	7.4074e-12	-0.304541	0.6	0.497	1.48148e-08	3	TRBC2	-0.43936
S1PR3.1	8.34779e-11	-0.259111	0.375	0.425	1.66956e-07	3	S1PR3	-0.373818
IGKC.2	1.72156e-10	-1.7653	0.828	0.745	3.44312e-07	3	IGKC	-2.5468
CCL4.3	3.57779e-09	-0.661628	0.806	0.679	7.15558e-06	3	CCL4	-0.954528
PTPN7	4.52328e-09	-0.270879	0.477	0.464	9.04655e-06	3	PTPN7	-0.390796
TRBC1.3	1.14989e-08	-0.380058	0.311	0.428	2.29978e-05	3	TRBC1	-0.548308
DUSP6.1	2.88955e-07	-0.504932	0.779	0.73	0.00057791	3	DUSP6	-0.728462
BIN1.2	1.13718e-06	-0.259819	0.452	0.435	0.00227435	3	BIN1	-0.374839
APP	1.14659e-06	-0.360644	0.658	0.591	0.00229318	3	APP	-0.5203
TRDC.3	7.46047e-06	-0.316438	0.408	0.362	0.0149209	3	TRDC	-0.456524
SERPINF1.2	8.9329e-06	-0.350488	0.579	0.488	0.0178658	3	SERPINF1	-0.505647
PPP1R14B.2	1.37722e-05	-0.268024	0.689	0.594	0.0275443	3	PPP1R14B	-0.386677
HLA-DRB1.2	2.85332e-05	-0.43127	0.998	0.924	0.0570664	3	HLA-DRB1	-0.622191
C1QA	5.526e-05	0.301251	0.374	0.225	0.11052	3	C1QA	0.434614
ITM2C.3	8.28119e-05	-0.555225	0.511	0.493	0.165624	3	ITM2C	-0.80102
MATK.3	0.000126661	-0.411899	0.581	0.535	0.253322	3	MATK	-0.594244
MAT2A	0.000177953	-0.275865	0.609	0.551	0.355905	3	MAT2A	-0.397989
KLRD1.3	0.000700222	-0.599776	0.62	0.603	1	3	KLRD1	-0.865293
GNLY.2	0.000810115	-1.3683	0.448	0.446	1	3	GNLY	-1.97404
JCHAIN.3	0.000997387	-0.708552	0.664	0.588	1	3	JCHAIN	-1.02222
ABHD17A.3	0.00182718	-0.371095	0.807	0.762	1	3	ABHD17A	-0.535376
CD7.3	0.00645296	-0.714406	0.543	0.458	1	3	CD7	-1.03067
NKG7.3	0	3.69162	1	0.566	0	4	NKG7	5.32588
GNLY.3	0	3.10236	0.956	0.399	0	4	GNLY	4.47576
GZMA.3	0	2.6728	0.996	0.413	0	4	GZMA	3.85604
CTSW.4	0	2.67256	0.998	0.576	0	4	CTSW	3.85568
CST7.3	0	2.6146	0.996	0.521	0	4	CST7	3.77206
KLRB1.3	0	2.56521	0.991	0.367	0	4	KLRB1	3.70082
PRF1.2	0	2.51698	0.989	0.487	0	4	PRF1	3.63124
FGFBP2.4	0	2.46763	0.965	0.458	0	4	FGFBP2	3.56004
GZMB.3	0	2.3777	0.993	0.501	0	4	GZMB	3.4303
GZMH.4	0	2.34591	0.974	0.572	0	4	GZMH	3.38443
CD247.4	0	2.29717	0.986	0.429	0	4	CD247	3.31411
GZMM.3	0	2.28962	0.993	0.401	0	4	GZMM	3.30323
CD7.4	0	2.25217	0.989	0.417	0	4	CD7	3.2492
CCL5.4	0	2.23815	0.781	0.453	0	4	CCL5	3.22897
SPON2.3	0	2.17289	0.956	0.332	0	4	SPON2	3.13481
CLIC3.4	0	2.16282	0.977	0.526	0	4	CLIC3	3.12029
CCL4.4	0	2.12824	0.945	0.667	0	4	CCL4	3.07041
KLRD1.4	0	2.11411	0.974	0.57	0	4	KLRD1	3.05002
IL32.4	0	1.99585	0.888	0.6	0	4	IL32	2.87941
HOPX.4	0	1.81777	0.935	0.536	0	4	HOPX	2.62249
CD69.4	0	1.80958	0.919	0.414	0	4	CD69	2.61067
KLRF1.4	0	1.79054	0.94	0.323	0	4	KLRF1	2.5832
MATK.4	0	1.71257	0.967	0.5	0	4	MATK	2.47072
ABHD17A.4	0	1.59538	0.977	0.747	0	4	ABHD17A	2.30165
IFITM1.3	0	1.56567	0.957	0.564	0	4	IFITM1	2.25878
IL2RB.4	0	1.5062	0.886	0.436	0	4	IL2RB	2.17298
TRDC.4	0	1.45105	0.826	0.323	0	4	TRDC	2.09342
CEMIP2.3	0	1.4181	0.931	0.544	0	4	CEMIP2	2.04588
ETS1.4	0	1.41288	0.903	0.457	0	4	ETS1	2.03836
TRBC1.4	0	1.4121	0.774	0.385	0	4	TRBC1	2.03723
ADGRG1.4	0	1.40111	0.906	0.311	0	4	ADGRG1	2.02138
MYOM2.4	0	1.39187	0.837	0.442	0	4	MYOM2	2.00804
SYNE2.4	0	1.38158	0.821	0.451	0	4	SYNE2	1.9932
EVL.4	0	1.37835	0.958	0.624	0	4	EVL	1.98853
RARRES3.3	0	1.34004	0.931	0.543	0	4	RARRES3	1.93327
AKR1C3.4	0	1.3067	0.853	0.328	0	4	AKR1C3	1.88516
TTC38.2	0	1.27736	0.912	0.514	0	4	TTC38	1.84284
PLAC8.3	0	1.27266	0.984	0.689	0	4	PLAC8	1.83606
SKAP1.4	0	1.26781	0.884	0.274	0	4	SKAP1	1.82906
SYNE1.2	0	1.26057	0.928	0.468	0	4	SYNE1	1.81862
DUSP2.3	0	1.24763	0.841	0.634	0	4	DUSP2	1.79994
PYHIN1.2	0	1.24331	0.827	0.412	0	4	PYHIN1	1.79372
APMAP.3	0	1.22779	0.898	0.571	0	4	APMAP	1.77133
ZAP70.3	0	1.21289	0.871	0.447	0	4	ZAP70	1.74983
TRBC2.4	0	1.20359	0.908	0.469	0	4	TRBC2	1.73642
S1PR5	0	1.18904	0.807	0.435	0	4	S1PR5	1.71543
IL2RG.3	0	1.17053	0.863	0.551	0	4	IL2RG	1.68872
RORA.1	0	1.15782	0.856	0.364	0	4	RORA	1.67039
SAMD3	0	1.1572	0.886	0.458	0	4	SAMD3	1.66949
PRKCH.1	0	1.14579	0.824	0.406	0	4	PRKCH	1.65302
NCR3	0	1.13342	0.881	0.147	0	4	NCR3	1.63518
ARL4C.4	0	1.13172	0.978	0.738	0	4	ARL4C	1.63272
KLRC1	0	1.11445	0.858	0.278	0	4	KLRC1	1.60781
C1orf21	0	1.11171	0.875	0.386	0	4	C1orf21	1.60386
CHST12.3	0	1.11107	0.841	0.499	0	4	CHST12	1.60294
IFITM2.4	0	1.11062	0.979	0.788	0	4	IFITM2	1.60229
SYTL3	0	1.10407	0.795	0.45	0	4	SYTL3	1.59284
LCK	0	1.10211	0.824	0.491	0	4	LCK	1.59001
MYBL1	0	1.09801	0.772	0.414	0	4	MYBL1	1.58409
JUN.1	0	1.09235	0.978	0.896	0	4	JUN	1.57593
CEP78.1	0	1.08776	0.771	0.427	0	4	CEP78	1.5693
CMC1	0	1.04756	0.761	0.575	0	4	CMC1	1.51131
KLRG1	0	1.03718	0.911	0.449	0	4	KLRG1	1.49634
PIK3R1.2	0	1.02545	0.858	0.617	0	4	PIK3R1	1.47941
TXK	0	1.00901	0.74	0.498	0	4	TXK	1.4557
APOBEC3G.3	0	1.00692	0.875	0.597	0	4	APOBEC3G	1.45269
PTPN4	0	1.00649	0.808	0.516	0	4	PTPN4	1.45206
RUNX3.2	0	0.968393	0.859	0.528	0	4	RUNX3	1.3971
GYPC.3	0	0.967198	0.866	0.537	0	4	GYPC	1.39537
AC044849.1.1	0	0.967112	0.789	0.589	0	4	AC044849.1	1.39525
LBH	0	0.948907	0.845	0.544	0	4	LBH	1.36898
C1orf56.2	0	0.942064	0.881	0.58	0	4	C1orf56	1.35911
STAT4	0	0.931659	0.729	0.242	0	4	STAT4	1.3441
GIMAP7	0	0.917699	0.875	0.543	0	4	GIMAP7	1.32396
TSEN54	0	0.903734	0.86	0.518	0	4	TSEN54	1.30381
FCRL6	0	0.902124	0.801	0.332	0	4	FCRL6	1.30149
ACAP1.1	0	0.901746	0.849	0.616	0	4	ACAP1	1.30094
RNF125	0	0.899026	0.776	0.564	0	4	RNF125	1.29702
TFDP2	0	0.896135	0.769	0.47	0	4	TFDP2	1.29285
CHST2.4	0	0.880854	0.823	0.666	0	4	CHST2	1.2708
RAP1B.2	0	0.870934	0.988	0.907	0	4	RAP1B	1.25649
ISG20.3	0	0.866728	0.792	0.578	0	4	ISG20	1.25042
GNG2.1	0	0.864176	0.828	0.589	0	4	GNG2	1.24674
CD99.1	0	0.844342	0.977	0.861	0	4	CD99	1.21813
IGFBP7.2	0	0.841818	0.785	0.631	0	4	IGFBP7	1.21449
PRSS23	0	0.840708	0.741	0.426	0	4	PRSS23	1.21289
STK17A	0	0.828247	0.777	0.498	0	4	STK17A	1.19491
BIN1.3	0	0.827531	0.804	0.403	0	4	BIN1	1.19388
TGFBR3	0	0.82644	0.802	0.561	0	4	TGFBR3	1.1923
MYL12A.3	0	0.82496	0.996	0.936	0	4	MYL12A	1.19017
SEPT6.3	0	0.820048	0.911	0.652	0	4	SEPT6	1.18308
PLEKHF1	0	0.81844	0.777	0.196	0	4	PLEKHF1	1.18076
TBC1D10C.2	0	0.804957	0.799	0.676	0	4	TBC1D10C	1.16131
SYTL1.2	0	0.795138	0.889	0.73	0	4	SYTL1	1.14714
CD3E	0	0.78809	0.687	0.339	0	4	CD3E	1.13697
LAIR2	0	0.785769	0.801	0.359	0	4	LAIR2	1.13363
FCGR3A.4	0	0.781928	0.992	0.597	0	4	FCGR3A	1.12808
LINC00861	0	0.751681	0.761	0.129	0	4	LINC00861	1.08445
ALOX5AP.2	0	0.748843	0.842	0.7	0	4	ALOX5AP	1.08035
CD96	0	0.747484	0.771	0.176	0	4	CD96	1.07839
TXNIP.3	0	0.746512	0.99	0.951	0	4	TXNIP	1.07699
PFN1.3	0	0.735262	0.999	0.989	0	4	PFN1	1.06076
LYAR	0	0.730656	0.839	0.564	0	4	LYAR	1.05411
IRF1	0	0.701489	0.936	0.782	0	4	IRF1	1.01203
CD2	0	0.693635	0.88	0.539	0	4	CD2	1.0007
TSTD1.3	0	0.681879	0.854	0.621	0	4	TSTD1	0.983743
APBA2	0	0.671155	0.82	0.388	0	4	APBA2	0.968272
TRGC1	0	0.664365	0.797	0.24	0	4	TRGC1	0.958476
TENT5C	0	0.615284	0.712	0.413	0	4	TENT5C	0.887667
NUCB2.2	0	0.613314	0.867	0.621	0	4	NUCB2	0.884825
IL18RAP	0	0.605179	0.803	0.336	0	4	IL18RAP	0.873088
CD320	0	0.596618	0.85	0.379	0	4	CD320	0.860737
CXXC5.2	0	0.590246	0.85	0.538	0	4	CXXC5	0.851544
ODF2L	0	0.564297	0.772	0.514	0	4	ODF2L	0.814108
XCL1	0	0.564156	0.86	0.264	0	4	XCL1	0.813905
SLFN12L	0	0.560201	0.714	0.198	0	4	SLFN12L	0.808199
ERN1	0	0.540199	0.81	0.46	0	4	ERN1	0.779343
ITM2A	0	0.53685	0.754	0.472	0	4	ITM2A	0.774511
ZBP1	0	0.535772	0.74	0.421	0	4	ZBP1	0.772955
SH2D1A	0	0.491159	0.709	0.059	0	4	SH2D1A	0.708592
CCDC28B	0	0.435096	0.767	0.564	0	4	CCDC28B	0.62771
MT-CYB.2	0	0.421573	0.999	0.997	0	4	MT-CYB	0.608201
RPL3.2	0	0.407693	1	0.996	0	4	RPL3	0.588177
RPS3.2	0	0.405317	1	0.998	0	4	RPS3	0.584749
RPSA.4	0	0.401559	1	0.98	0	4	RPSA	0.579327
KIR3DL2	0	0.390111	0.725	0.423	0	4	KIR3DL2	0.562811
TRIB2	0	0.383259	0.741	0.512	0	4	TRIB2	0.552926
A2M-AS1	0	0.375145	0.778	0.366	0	4	A2M-AS1	0.54122
TRGV9	0	0.361213	0.794	0.491	0	4	TRGV9	0.52112
RAMP1	0	0.352446	0.775	0.195	0	4	RAMP1	0.508473
IKZF2	0	0.337191	0.758	0.225	0	4	IKZF2	0.486464
TC2N	0	0.305199	0.717	0.14	0	4	TC2N	0.440309
FCRL3	0	0.304759	0.723	0.086	0	4	FCRL3	0.439674
IL18R1	0	0.269547	0.71	0.337	0	4	IL18R1	0.388874
AK5	0	0.266768	0.815	0.295	0	4	AK5	0.384865
KLRC2	0	0.261777	0.613	0.059	0	4	KLRC2	0.377665
EPB41L3	0	-0.382089	0.028	0.602	0	4	EPB41L3	-0.551238
F13A1.2	0	-0.382614	0.127	0.693	0	4	F13A1	-0.551996
QPCT.2	0	-0.396597	0.24	0.658	0	4	QPCT	-0.572169
PADI4.3	0	-0.406181	0.313	0.706	0	4	PADI4	-0.585996
OTUD1	0	-0.484405	0.23	0.647	0	4	OTUD1	-0.698848
CD163.2	0	-0.497719	0.326	0.676	0	4	CD163	-0.718057
LILRA1.1	0	-0.530375	0.104	0.666	0	4	LILRA1	-0.765169
APP.1	0	-0.548974	0.213	0.632	0	4	APP	-0.792002
BASP1	0	-0.588019	0.505	0.731	0	4	BASP1	-0.848333
ADGRE2.1	0	-0.594853	0.281	0.669	0	4	ADGRE2	-0.858191
BID.2	0	-0.602473	0.463	0.808	0	4	BID	-0.869185
KLF10.2	0	-0.618886	0.358	0.737	0	4	KLF10	-0.892863
NAAA.1	0	-0.623433	0.535	0.797	0	4	NAAA	-0.899424
CES1.2	0	-0.626959	0.275	0.755	0	4	CES1	-0.90451
LILRB1.1	0	-0.646344	0.334	0.671	0	4	LILRB1	-0.932477
NRGN	0	-0.67733	0.303	0.743	0	4	NRGN	-0.977181
MGST1.3	0	-0.695408	0.3	0.732	0	4	MGST1	-1.00326
HMOX1.2	0	-0.699758	0.277	0.664	0	4	HMOX1	-1.00954
MYADM.2	0	-0.710895	0.787	0.896	0	4	MYADM	-1.0256
TREM1.2	0	-0.713498	0.244	0.711	0	4	TREM1	-1.02936
ZFAS1	0	-0.738913	0.701	0.937	0	4	ZFAS1	-1.06603
LYN.1	0	-0.747903	0.615	0.888	0	4	LYN	-1.079
LMO2.1	0	-0.770762	0.13	0.737	0	4	LMO2	-1.11197
G0S2.2	0	-0.773303	0.549	0.744	0	4	G0S2	-1.11564
CD83.1	0	-0.80146	0.6	0.749	0	4	CD83	-1.15626
NAP1L1.2	0	-0.80727	0.774	0.922	0	4	NAP1L1	-1.16464
KLF6.2	0	-0.847957	0.844	0.972	0	4	KLF6	-1.22334
LILRB2.1	0	-0.86052	0.431	0.75	0	4	LILRB2	-1.24147
ANXA2	0	-0.879044	0.786	0.949	0	4	ANXA2	-1.26819
LRRC25.1	0	-0.889674	0.547	0.79	0	4	LRRC25	-1.28353
IER3.4	0	-0.895574	0.573	0.753	0	4	IER3	-1.29204
PECAM1.1	0	-0.900014	0.301	0.829	0	4	PECAM1	-1.29845
RNASET2.2	0	-0.919027	0.562	0.889	0	4	RNASET2	-1.32588
NR4A1.1	0	-0.925932	0.395	0.757	0	4	NR4A1	-1.33584
ALDH2.1	0	-0.933771	0.383	0.764	0	4	ALDH2	-1.34715
S100A10.2	0	-0.948505	0.946	0.973	0	4	S100A10	-1.3684
SOD2.1	0	-0.949749	0.451	0.806	0	4	SOD2	-1.3702
TIMP1.1	0	-0.957947	0.78	0.911	0	4	TIMP1	-1.38203
IGHA1.3	0	-0.965304	0.451	0.694	0	4	IGHA1	-1.39264
PLP2.1	0	-0.976297	0.541	0.859	0	4	PLP2	-1.4085
PILRA.1	0	-1.03059	0.597	0.81	0	4	PILRA	-1.48682
CCDC88A.1	0	-1.0342	0.306	0.837	0	4	CCDC88A	-1.49204
LY86.1	0	-1.03893	0.745	0.883	0	4	LY86	-1.49886
POU2F2.1	0	-1.04908	0.617	0.843	0	4	POU2F2	-1.51351
WARS.1	0	-1.05156	0.439	0.851	0	4	WARS	-1.51708
CAPG.2	0	-1.05831	0.471	0.819	0	4	CAPG	-1.52681
HLA-DMB.1	0	-1.07115	0.622	0.79	0	4	HLA-DMB	-1.54535
PLBD1.3	0	-1.07531	0.591	0.82	0	4	PLBD1	-1.55134
DUSP6.2	0	-1.08113	0.447	0.761	0	4	DUSP6	-1.55974
KLF4.1	0	-1.08389	0.466	0.838	0	4	KLF4	-1.56373
STXBP2.2	0	-1.08952	0.578	0.927	0	4	STXBP2	-1.57185
MAFB.1	0	-1.0912	0.377	0.712	0	4	MAFB	-1.57427
CEBPD.3	0	-1.09675	0.717	0.93	0	4	CEBPD	-1.58227
CD36.4	0	-1.13075	0.644	0.799	0	4	CD36	-1.63133
C5AR1.2	0	-1.16086	0.545	0.778	0	4	C5AR1	-1.67476
ZFP36L1.3	0	-1.18852	0.598	0.88	0	4	ZFP36L1	-1.71467
IGSF6	0	-1.18948	0.499	0.844	0	4	IGSF6	-1.71606
YBX3.2	0	-1.18983	0.721	0.874	0	4	YBX3	-1.71656
CTSZ	0	-1.22295	0.641	0.912	0	4	CTSZ	-1.76434
NPC2.1	0	-1.23714	0.631	0.918	0	4	NPC2	-1.78482
HLA-DMA.3	0	-1.24016	0.441	0.836	0	4	HLA-DMA	-1.78917
CXCL8.3	0	-1.24951	0.636	0.771	0	4	CXCL8	-1.80267
MS4A7.2	0	-1.28225	0.598	0.81	0	4	MS4A7	-1.84989
HLA-DQA1.3	0	-1.28949	0.405	0.685	0	4	HLA-DQA1	-1.86034
PLAUR.2	0	-1.29121	0.656	0.846	0	4	PLAUR	-1.86282
LGALS1.1	0	-1.31107	0.777	0.982	0	4	LGALS1	-1.89148
NCF1.2	0	-1.35531	0.589	0.83	0	4	NCF1	-1.9553
CFP.1	0	-1.38007	0.633	0.889	0	4	CFP	-1.99102
IFI30.2	0	-1.42709	0.622	0.773	0	4	IFI30	-2.05886
CPVL.2	0	-1.46395	0.32	0.869	0	4	CPVL	-2.11203
AC020656.1.4	0	-1.46684	0.489	0.842	0	4	AC020656.1	-2.1162
MARCKS.1	0	-1.5083	0.268	0.879	0	4	MARCKS	-2.17602
RHOB.2	0	-1.53521	0.552	0.844	0	4	RHOB	-2.21485
CFD.2	0	-1.61984	0.377	0.898	0	4	CFD	-2.33694
SERPINA1.1	0	-1.74192	0.588	0.935	0	4	SERPINA1	-2.51307
HLA-DPB1.4	0	-1.74661	0.593	0.896	0	4	HLA-DPB1	-2.51983
S100A12.3	0	-1.8056	0.492	0.818	0	4	S100A12	-2.60493
MS4A6A.4	0	-1.87096	0.479	0.899	0	4	MS4A6A	-2.69923
HLA-DPA1.3	0	-1.88639	0.747	0.938	0	4	HLA-DPA1	-2.72148
HLA-DQB1.3	0	-1.89413	0.562	0.932	0	4	HLA-DQB1	-2.73266
LGALS2.3	0	-1.9067	0.275	0.884	0	4	LGALS2	-2.75079
CD14.4	0	-1.95072	0.548	0.901	0	4	CD14	-2.8143
VIM.1	0	-2.09916	0.813	0.997	0	4	VIM	-3.02844
CD74.3	0	-2.11579	0.856	0.99	0	4	CD74	-3.05244
SAT1.1	0	-2.14827	0.807	0.988	0	4	SAT1	-3.09929
LST1.1	0	-2.20503	0.592	0.964	0	4	LST1	-3.18118
COTL1.1	0	-2.24588	0.816	0.985	0	4	COTL1	-3.24012
VCAN.4	0	-2.38543	0.666	0.921	0	4	VCAN	-3.44145
FCN1.3	0	-2.57278	0.449	0.939	0	4	FCN1	-3.71173
AIF1.1	0	-2.6381	0.578	0.982	0	4	AIF1	-3.80598
CST3	0	-2.72672	0.734	0.988	0	4	CST3	-3.93382
HLA-DRB1.3	0	-2.78893	0.402	0.98	0	4	HLA-DRB1	-4.02358
HLA-DRA.3	0	-2.80563	0.648	0.985	0	4	HLA-DRA	-4.04767
LYZ.4	0	-3.52551	0.85	0.991	0	4	LYZ	-5.08624
S100A9.3	0	-3.67473	0.718	0.97	0	4	S100A9	-5.30152
S100A8.3	0	-3.72	0.567	0.955	0	4	S100A8	-5.36683
RGS10	7.15122e-308	-0.673814	0.668	0.809	1.43024e-304	4	RGS10	-0.972109
MAP3K8.2	8.35302e-307	0.774866	0.848	0.686	1.6706e-303	4	MAP3K8	1.1179
SGK1.3	2.46921e-306	-0.817181	0.444	0.688	4.93842e-303	4	SGK1	-1.17894
KLF2.3	4.38147e-305	0.60923	0.906	0.723	8.76293e-302	4	KLF2	0.878933
IL1B.3	5.9971e-303	-0.732999	0.588	0.712	1.19942e-299	4	IL1B	-1.05749
AL357060.1	2.78104e-302	0.277574	0.703	0.419	5.56208e-299	4	AL357060.1	0.400454
NCL.2	2.67199e-299	0.591964	0.927	0.829	5.34398e-296	4	NCL	0.854024
TBX21	2.07081e-298	0.734398	0.708	0.546	4.14161e-295	4	TBX21	1.05951
PAXX	2.99532e-298	0.732776	0.818	0.647	5.99063e-295	4	PAXX	1.05717
SH2D1B	1.21495e-297	0.713783	0.709	0.474	2.4299e-294	4	SH2D1B	1.02977
LIPA	1.25954e-296	-0.470463	0.593	0.811	2.51909e-293	4	LIPA	-0.678734
RASGEF1B	1.68182e-292	-0.389098	0.392	0.672	3.36364e-289	4	RASGEF1B	-0.56135
SNX18.1	6.61877e-290	-0.435922	0.342	0.643	1.32375e-286	4	SNX18	-0.628903
CD52.1	6.62514e-290	-0.642139	0.94	0.979	1.32503e-286	4	CD52	-0.92641
LYL1.1	2.54427e-289	-0.513692	0.625	0.714	5.08854e-286	4	LYL1	-0.741101
SPOCK2	1.63337e-287	0.656253	0.68	0.341	3.26673e-284	4	SPOCK2	0.946772
CYP27A1.2	4.361e-285	-0.32531	0.143	0.641	8.722e-282	4	CYP27A1	-0.469323
CD63.2	7.35811e-281	0.52214	0.956	0.892	1.47162e-277	4	CD63	0.753288
VEGFA.1	1.13175e-279	-0.287426	0.129	0.539	2.26351e-276	4	VEGFA	-0.414667
CSF1R.2	3.50217e-279	-0.693116	0.709	0.737	7.00435e-276	4	CSF1R	-0.999955
SLFN5	2.35923e-276	0.546703	0.73	0.408	4.71846e-273	4	SLFN5	0.788726
AHR.1	1.24947e-275	-0.563607	0.529	0.689	2.49894e-272	4	AHR	-0.813113
CD300E	2.42923e-275	-0.83586	0.653	0.723	4.85846e-272	4	CD300E	-1.20589
LILRA5.1	8.0553e-274	-0.70552	0.283	0.65	1.61106e-270	4	LILRA5	-1.01785
SRSF7.3	7.44621e-273	0.606223	0.874	0.742	1.48924e-269	4	SRSF7	0.874595
DDIT4.3	2.19366e-272	0.673406	0.783	0.477	4.38733e-269	4	DDIT4	0.971519
SLC31A2	3.01239e-272	-0.404209	0.184	0.607	6.02478e-269	4	SLC31A2	-0.58315
FAM110A.1	4.23378e-272	-0.399607	0.51	0.713	8.46757e-269	4	FAM110A	-0.576511
CD160	3.63886e-269	0.943184	0.667	0.258	7.27773e-266	4	CD160	1.36073
LILRB4	9.9772e-269	-0.38269	0.077	0.576	1.99544e-265	4	LILRB4	-0.552104
CSF2RA	1.63465e-268	-0.510209	0.389	0.657	3.2693e-265	4	CSF2RA	-0.736076
GAPDH.2	3.50834e-266	-0.399908	0.994	0.995	7.01667e-263	4	GAPDH	-0.576945
PPIF.2	1.77646e-262	-0.505771	0.438	0.682	3.55293e-259	4	PPIF	-0.729673
MARCO	4.60145e-261	-0.303288	0.101	0.544	9.20289e-258	4	MARCO	-0.437552
C12orf75.4	8.08868e-258	0.441129	0.704	0.314	1.61774e-254	4	C12orf75	0.636414
APOBEC3A	3.41431e-254	-0.999065	0.691	0.714	6.82862e-251	4	APOBEC3A	-1.44135
IL13RA1.1	1.53787e-253	-0.537985	0.144	0.602	3.07574e-250	4	IL13RA1	-0.776148
ITGAX.1	1.51731e-249	-0.49861	0.498	0.781	3.03463e-246	4	ITGAX	-0.719342
NLRP3.2	1.02719e-248	-0.69736	0.302	0.651	2.05437e-245	4	NLRP3	-1.00608
RPL14	2.2281e-248	0.28752	1	0.996	4.45619e-245	4	RPL14	0.414804
TRIB1.2	2.53437e-248	-0.473161	0.277	0.594	5.06873e-245	4	TRIB1	-0.682627
GPBAR1.1	3.12152e-248	-0.50386	0.548	0.678	6.24304e-245	4	GPBAR1	-0.726917
CALR.2	3.19303e-248	0.65945	0.882	0.822	6.38606e-245	4	CALR	0.951385
CIITA.1	1.22831e-246	-0.490751	0.691	0.713	2.45661e-243	4	CIITA	-0.708004
OPTN	2.13857e-245	0.75646	0.693	0.5	4.27714e-242	4	OPTN	1.09134
ALDH1A1.2	2.13079e-243	-0.434955	0.286	0.598	4.26158e-240	4	ALDH1A1	-0.627508
SMIM25.1	7.22318e-241	-0.815971	0.301	0.63	1.44464e-237	4	SMIM25	-1.1772
TNIK	3.68532e-240	0.501847	0.658	0.379	7.37064e-237	4	TNIK	0.724012
CAMK1.1	4.15195e-240	-0.476992	0.47	0.673	8.30389e-237	4	CAMK1	-0.688154
DBI	9.56556e-239	0.444543	0.935	0.873	1.91311e-235	4	DBI	0.64134
PTPN6.1	9.17497e-237	-0.492766	0.65	0.886	1.83499e-233	4	PTPN6	-0.710911
RHOC.4	5.57337e-236	0.52818	0.835	0.713	1.11467e-232	4	RHOC	0.762002
LLGL2	4.73554e-235	0.762688	0.677	0.464	9.47108e-232	4	LLGL2	1.10033
NFATC2	6.59188e-234	0.546526	0.688	0.497	1.31838e-230	4	NFATC2	0.78847
RPS8.1	1.42724e-232	-0.275272	1	0.999	2.85447e-229	4	RPS8	-0.397133
PLD4.3	5.51459e-231	-0.518211	0.232	0.594	1.10292e-227	4	PLD4	-0.747621
PLK3	8.90802e-231	-0.510355	0.395	0.647	1.7816e-227	4	PLK3	-0.736287
LAP3	9.67894e-231	-0.421563	0.442	0.738	1.93579e-227	4	LAP3	-0.608187
CD226	3.50017e-230	0.509109	0.657	0.378	7.00033e-227	4	CD226	0.734489
HIPK1-AS1	1.14746e-229	0.350581	0.642	0.378	2.29491e-226	4	HIPK1-AS1	0.505782
ITGB7.1	7.7272e-227	0.629035	0.743	0.599	1.54544e-223	4	ITGB7	0.907506
CDC25B	8.78535e-224	0.258626	0.676	0.412	1.75707e-220	4	CDC25B	0.373119
TRGC2	2.26892e-223	0.392401	0.662	0.478	4.53785e-220	4	TRGC2	0.566115
PHACTR1.1	1.33658e-222	-0.520208	0.245	0.586	2.67317e-219	4	PHACTR1	-0.750501
SH2D2A	1.41343e-222	0.871663	0.682	0.588	2.82687e-219	4	SH2D2A	1.25754
CLEC2D	1.56875e-221	0.573222	0.708	0.455	3.13749e-218	4	CLEC2D	0.826984
SEPT1.1	1.9749e-218	0.579895	0.754	0.581	3.94979e-215	4	SEPT1	0.836611
CYCS.1	3.04884e-218	0.551965	0.816	0.708	6.09768e-215	4	CYCS	0.796317
ID2.2	3.66043e-217	0.537224	0.931	0.796	7.32087e-214	4	ID2	0.77505
GLUL.1	6.67976e-217	-0.699471	0.657	0.77	1.33595e-213	4	GLUL	-1.00912
IKZF3	7.97566e-217	0.598879	0.669	0.46	1.59513e-213	4	IKZF3	0.864
RGS18	8.72166e-216	-0.353556	0.612	0.671	1.74433e-212	4	RGS18	-0.510073
PTPN7.1	1.13718e-215	0.79866	0.691	0.445	2.27435e-212	4	PTPN7	1.15222
CXCL16.1	4.34732e-215	-0.56665	0.538	0.662	8.69464e-212	4	CXCL16	-0.817503
PBXIP1	2.31231e-213	0.355954	0.78	0.581	4.62462e-210	4	PBXIP1	0.513533
PRDX1	3.8071e-213	-0.494534	0.808	0.871	7.6142e-210	4	PRDX1	-0.713462
DAB2	2.53587e-209	0.311364	0.726	0.54	5.07175e-206	4	DAB2	0.449203
NFKBIZ.1	2.02582e-208	-0.630023	0.715	0.833	4.05164e-205	4	NFKBIZ	-0.908931
CDK2AP2	6.59199e-208	0.501748	0.888	0.726	1.3184e-204	4	CDK2AP2	0.72387
SPCS2.1	2.99559e-207	0.513419	0.883	0.761	5.99118e-204	4	SPCS2	0.740707
RBP7.3	4.6363e-207	-0.943929	0.689	0.704	9.2726e-204	4	RBP7	-1.3618
LAT	7.53613e-206	0.708007	0.681	0.512	1.50723e-202	4	LAT	1.02144
LDHA.1	8.45726e-206	0.49148	0.91	0.801	1.69145e-202	4	LDHA	0.709056
NPM1.2	7.94944e-203	0.378243	0.986	0.922	1.58989e-199	4	NPM1	0.545689
TOX	1.06546e-201	0.419062	0.634	0.336	2.13092e-198	4	TOX	0.604578
DENND2D	8.44127e-201	0.630636	0.691	0.523	1.68825e-197	4	DENND2D	0.909815
PPIB.1	1.27866e-199	0.428427	0.962	0.921	2.55732e-196	4	PPIB	0.61809
CHI3L2	7.99855e-198	0.449813	0.677	0.585	1.59971e-194	4	CHI3L2	0.648942
ARID5B	1.61439e-197	0.464352	0.691	0.494	3.22878e-194	4	ARID5B	0.669918
CLEC4E.2	3.67059e-197	-0.509078	0.313	0.633	7.34119e-194	4	CLEC4E	-0.734445
TMEM14C	7.19236e-196	-0.507102	0.701	0.73	1.43847e-192	4	TMEM14C	-0.731594
HMGB1.1	3.96635e-191	0.33942	0.985	0.956	7.9327e-188	4	HMGB1	0.48968
PTGS2.2	4.98711e-190	-0.762772	0.248	0.568	9.97423e-187	4	PTGS2	-1.10045
DSTN	8.74225e-189	0.555003	0.83	0.691	1.74845e-185	4	DSTN	0.8007
GPAT3	8.82154e-187	-0.275982	0.043	0.589	1.76431e-183	4	GPAT3	-0.398159
HSPA8.2	3.20332e-186	0.507702	0.964	0.881	6.40665e-183	4	HSPA8	0.73246
CBLB	4.04981e-186	0.567407	0.67	0.451	8.09961e-183	4	CBLB	0.818596
ACTB.1	3.5712e-184	-0.258538	1	1	7.1424e-181	4	ACTB	-0.372991
CLEC2B.3	1.0071e-182	0.539669	0.815	0.709	2.0142e-179	4	CLEC2B	0.778578
LY6E.4	3.09231e-181	0.482036	0.904	0.834	6.18463e-178	4	LY6E	0.695431
SCARB2	8.24243e-181	-0.328111	0.464	0.665	1.64849e-177	4	SCARB2	-0.473365
YBX1.3	2.00829e-180	-0.37874	0.974	0.972	4.01658e-177	4	YBX1	-0.546406
YWHAH	2.78801e-178	-0.293625	0.535	0.724	5.57602e-175	4	YWHAH	-0.423611
TSC22D3.2	4.05727e-178	0.462067	0.964	0.913	8.11454e-175	4	TSC22D3	0.666621
CLEC10A.3	2.09545e-176	-0.438644	0.447	0.61	4.19089e-173	4	CLEC10A	-0.63283
CD1D.1	3.61653e-176	-0.389149	0.099	0.549	7.23306e-173	4	CD1D	-0.561423
TUT4	3.47172e-175	0.488552	0.737	0.541	6.94344e-172	4	TUT4	0.704831
SHTN1.1	3.28103e-173	-0.488111	0.075	0.566	6.56206e-170	4	SHTN1	-0.704196
MZT2A	5.07515e-173	0.369521	0.834	0.665	1.01503e-169	4	MZT2A	0.533106
CCNH.1	1.13409e-172	0.676028	0.748	0.607	2.26817e-169	4	CCNH	0.975302
MX2	5.50284e-168	-0.401621	0.561	0.67	1.10057e-164	4	MX2	-0.579417
SIGLEC10.2	6.23838e-168	-0.390438	0.538	0.651	1.24768e-164	4	SIGLEC10	-0.563283
AUTS2	2.07205e-166	0.46512	0.617	0.336	4.1441e-163	4	AUTS2	0.671027
HSPA5.1	1.18453e-165	0.508433	0.88	0.827	2.36907e-162	4	HSPA5	0.733514
AC090152.1	3.50211e-165	0.329592	0.636	0.499	7.00421e-162	4	AC090152.1	0.4755
RPS5.2	7.27391e-165	0.263767	1	0.987	1.45478e-161	4	RPS5	0.380535
ARID3A.1	7.85115e-165	-0.367833	0.339	0.591	1.57023e-161	4	ARID3A	-0.53067
TUBA1A.2	1.52344e-164	-0.546307	0.774	0.863	3.04689e-161	4	TUBA1A	-0.788154
SUB1.1	1.56466e-163	0.309398	0.953	0.927	3.12932e-160	4	SUB1	0.446367
FKBP11	3.322e-162	0.779617	0.653	0.497	6.64399e-159	4	FKBP11	1.12475
FOSB.2	1.01217e-160	-0.584604	0.82	0.897	2.02434e-157	4	FOSB	-0.843406
GAPT	6.32288e-160	-0.355032	0.588	0.624	1.26458e-156	4	GAPT	-0.512202
FBP1	7.20256e-159	-0.360327	0.432	0.621	1.44051e-155	4	FBP1	-0.519842
FGD2.1	9.68368e-159	-0.460297	0.568	0.644	1.93674e-155	4	FGD2	-0.664068
ITGB1	1.47535e-158	0.471727	0.922	0.75	2.9507e-155	4	ITGB1	0.680558
JUNB.1	3.34284e-158	-0.32051	0.97	0.987	6.68567e-155	4	JUNB	-0.462398
ATG3.1	4.70743e-158	-0.498351	0.706	0.767	9.41485e-155	4	ATG3	-0.718969
ATF3.1	2.05238e-157	-0.437613	0.479	0.624	4.10476e-154	4	ATF3	-0.631342
CCDC186	2.90295e-155	0.308018	0.756	0.515	5.80591e-152	4	CCDC186	0.444377
LMNA.3	1.55832e-154	-0.321236	0.504	0.637	3.11663e-151	4	LMNA	-0.463446
CSTB.1	7.05882e-154	-0.416218	0.896	0.945	1.41176e-150	4	CSTB	-0.600475
SPINT2.1	1.24816e-153	-0.570508	0.646	0.653	2.49633e-150	4	SPINT2	-0.823069
DDX39A	1.41046e-153	0.412944	0.818	0.629	2.82092e-150	4	DDX39A	0.595752
BCL6.2	6.70373e-153	-0.512477	0.426	0.613	1.34075e-149	4	BCL6	-0.739347
PPIA.1	1.05741e-152	0.333346	0.977	0.946	2.11482e-149	4	PPIA	0.480917
HES4.4	4.71181e-151	-0.373947	0.153	0.429	9.42362e-148	4	HES4	-0.539491
KIR2DL3	4.90224e-150	0.261396	0.542	0.09	9.80448e-147	4	KIR2DL3	0.377114
RNF144B.1	1.43016e-148	-0.550914	0.426	0.604	2.86033e-145	4	RNF144B	-0.794801
TMPO.1	3.78292e-148	-0.34557	0.524	0.72	7.56583e-145	4	TMPO	-0.498552
BCL11A.3	1.59586e-147	-0.485611	0.294	0.566	3.19171e-144	4	BCL11A	-0.700588
BTG2	1.05907e-146	0.475163	0.884	0.764	2.11813e-143	4	BTG2	0.685516
CCND2	6.93577e-146	0.607373	0.665	0.525	1.38715e-142	4	CCND2	0.876255
CYFIP2.2	5.77059e-145	0.526198	0.674	0.462	1.15412e-141	4	CYFIP2	0.759143
TMEM156	7.26262e-144	0.27491	0.658	0.556	1.45252e-140	4	TMEM156	0.396611
FAM107B	1.90159e-143	0.553133	0.695	0.51	3.80317e-140	4	FAM107B	0.798003
EREG.2	2.68016e-143	-0.4135	0.599	0.618	5.36032e-140	4	EREG	-0.596555
PID1.1	8.45033e-143	-0.364926	0.318	0.599	1.69007e-139	4	PID1	-0.526477
BCL2A1.1	1.52936e-141	-0.551006	0.479	0.634	3.05872e-138	4	BCL2A1	-0.794933
ASGR2.1	1.92421e-141	-0.352127	0.661	0.668	3.84841e-138	4	ASGR2	-0.508011
IL1RN	2.95219e-141	-0.27077	0.379	0.585	5.90438e-138	4	IL1RN	-0.390639
TIPARP	4.84741e-141	0.354332	0.735	0.583	9.69481e-138	4	TIPARP	0.511193
PSME2.1	1.75218e-140	0.385004	0.954	0.886	3.50435e-137	4	PSME2	0.555444
HIST1H1E	5.38555e-140	0.498744	0.772	0.624	1.07711e-136	4	HIST1H1E	0.719536
NEIL1	3.58248e-139	0.293274	0.632	0.475	7.16497e-136	4	NEIL1	0.423105
HINT1.2	9.15931e-138	0.32804	0.979	0.93	1.83186e-134	4	HINT1	0.473262
RPAP2	1.23964e-137	0.302173	0.696	0.512	2.47928e-134	4	RPAP2	0.435944
CTSC.4	2.25837e-137	0.425086	0.894	0.81	4.51674e-134	4	CTSC	0.613269
TRPS1	5.27924e-136	-0.299482	0.375	0.588	1.05585e-132	4	TRPS1	-0.432061
HIST1H4C.1	2.4521e-134	0.404342	0.756	0.593	4.90421e-131	4	HIST1H4C	0.583343
GCC2	3.9212e-134	0.505819	0.814	0.67	7.84239e-131	4	GCC2	0.729742
EEF1B2.2	6.62889e-134	0.265053	0.998	0.975	1.32578e-130	4	EEF1B2	0.382391
HMGN1.3	1.04989e-133	0.405635	0.911	0.851	2.09978e-130	4	HMGN1	0.585207
CREM	1.87701e-132	0.687503	0.673	0.584	3.75402e-129	4	CREM	0.991857
PEA15	1.09479e-130	-0.281156	0.466	0.601	2.18959e-127	4	PEA15	-0.405622
RRAS.1	4.1068e-130	-0.368187	0.458	0.597	8.2136e-127	4	RRAS	-0.531181
CTNNB1	1.87904e-129	-0.354436	0.506	0.767	3.75808e-126	4	CTNNB1	-0.511343
NUCKS1	6.79723e-129	0.45426	0.826	0.694	1.35945e-125	4	NUCKS1	0.655358
KLF3.1	1.26727e-128	0.443943	0.845	0.705	2.53455e-125	4	KLF3	0.640474
SAMD9L	1.63358e-127	0.268726	0.735	0.546	3.26717e-124	4	SAMD9L	0.38769
GK5	3.10653e-127	0.620392	0.626	0.405	6.21305e-124	4	GK5	0.895037
MT-ND6	2.31554e-123	0.389768	0.757	0.633	4.63108e-120	4	MT-ND6	0.562316
CXCR4.2	1.31277e-122	0.515538	0.863	0.726	2.62553e-119	4	CXCR4	0.743765
RASGRP1	1.65571e-122	0.486102	0.591	0.345	3.31142e-119	4	RASGRP1	0.701297
CBFA2T3	2.80403e-122	-0.264576	0.278	0.537	5.60805e-119	4	CBFA2T3	-0.381702
SERPINB1.3	1.12063e-121	-0.389346	0.842	0.946	2.24126e-118	4	SERPINB1	-0.561707
AC092683.1	3.65857e-120	0.331152	0.639	0.526	7.31714e-117	4	AC092683.1	0.477751
CAT	9.94472e-120	-0.387791	0.724	0.775	1.98894e-116	4	CAT	-0.559464
MANF	1.09082e-118	0.452086	0.757	0.64	2.18164e-115	4	MANF	0.652223
ABLIM1	6.19511e-118	0.253298	0.588	0.328	1.23902e-114	4	ABLIM1	0.365432
AC007952.4.4	1.76918e-116	-0.484521	0.799	0.911	3.53835e-113	4	AC007952.4	-0.699015
RETN.3	2.29345e-116	-0.573981	0.67	0.635	4.58691e-113	4	RETN	-0.828079
EOMES	1.51225e-112	0.252497	0.544	0.149	3.0245e-109	4	EOMES	0.364275
YPEL1	5.6888e-112	0.582389	0.619	0.503	1.13776e-108	4	YPEL1	0.84021
TMIGD2	1.172e-109	0.510549	0.586	0.306	2.344e-106	4	TMIGD2	0.736567
ADA.1	2.96395e-107	0.345739	0.653	0.444	5.9279e-104	4	ADA	0.498797
AREG.3	3.20582e-107	0.620821	0.63	0.466	6.41164e-104	4	AREG	0.895655
BHLHE40.1	1.75306e-106	0.368225	0.787	0.641	3.50611e-103	4	BHLHE40	0.531236
NFKBID.2	2.97744e-106	-0.495642	0.712	0.697	5.95488e-103	4	NFKBID	-0.71506
TLE1	1.6095e-105	0.543512	0.607	0.522	3.21899e-102	4	TLE1	0.784122
MTMR11	7.20916e-105	-0.277237	0.16	0.528	1.44183e-101	4	MTMR11	-0.399969
OCIAD2	3.31204e-104	0.458614	0.612	0.449	6.62408e-101	4	OCIAD2	0.66164
SATB1	3.48914e-104	0.28204	0.768	0.622	6.97828e-101	4	SATB1	0.406898
TUBA1B.4	8.06194e-104	-0.499063	0.725	0.825	1.61239e-100	4	TUBA1B	-0.719995
BEX2	2.46004e-102	0.309819	0.584	0.413	4.92008e-99	4	BEX2	0.446974
ADGRE1.1	2.92344e-102	-0.251228	0.567	0.59	5.84689e-99	4	ADGRE1	-0.362446
AC058791.1	5.72487e-102	0.319017	0.629	0.454	1.14497e-98	4	AC058791.1	0.460244
ARAP2.1	6.21141e-102	0.424432	0.725	0.594	1.24228e-98	4	ARAP2	0.612326
CCR1	7.56423e-102	-0.292534	0.025	0.448	1.51285e-98	4	CCR1	-0.422038
RTN1	8.43589e-101	-0.271539	0.387	0.53	1.68718e-97	4	RTN1	-0.391748
CORO1B.1	1.79692e-100	-0.299222	0.645	0.701	3.59384e-97	4	CORO1B	-0.431687
SLC2A3.3	3.65964e-99	-0.620974	0.614	0.743	7.31927e-96	4	SLC2A3	-0.895876
IRF8.3	1.45284e-98	-0.464334	0.422	0.615	2.90568e-95	4	IRF8	-0.669893
AC020916.1.2	2.06389e-98	-0.440554	0.771	0.841	4.12777e-95	4	AC020916.1	-0.635585
TNFSF10	2.49106e-98	-0.481456	0.584	0.654	4.98213e-95	4	TNFSF10	-0.694594
RNASE6.1	1.64052e-97	-0.682201	0.753	0.662	3.28103e-94	4	RNASE6	-0.984207
LDHB.2	1.8844e-97	0.31233	0.925	0.838	3.7688e-94	4	LDHB	0.450597
UTRN.2	2.90206e-95	0.381737	0.833	0.742	5.80413e-92	4	UTRN	0.550731
TAGLN2.1	1.05853e-94	-0.370971	0.85	0.912	2.11707e-91	4	TAGLN2	-0.535198
PHB	2.66975e-92	0.297844	0.844	0.69	5.33951e-89	4	PHB	0.429698
MX1	5.31948e-92	-0.335612	0.459	0.604	1.0639e-88	4	MX1	-0.484185
SOCS3	1.30842e-89	-0.295427	0.195	0.459	2.61683e-86	4	SOCS3	-0.426212
MT2A.2	5.80456e-89	0.352384	0.879	0.747	1.16091e-85	4	MT2A	0.508382
PTGDR	7.5894e-89	0.766674	0.588	0.474	1.51788e-85	4	PTGDR	1.10608
PPP1R14B.3	5.71107e-88	-0.487107	0.471	0.614	1.14221e-84	4	PPP1R14B	-0.702747
SLC2A6.1	3.95513e-87	-0.431983	0.684	0.651	7.91025e-84	4	SLC2A6	-0.62322
B3GNT7	4.16832e-86	0.638561	0.571	0.328	8.33665e-83	4	B3GNT7	0.921249
PRDX2	8.37651e-86	0.330659	0.863	0.775	1.6753e-82	4	PRDX2	0.47704
RGS1.2	7.78199e-81	0.391815	0.622	0.432	1.5564e-77	4	RGS1	0.56527
GBP4	3.95221e-80	0.299524	0.63	0.42	7.90442e-77	4	GBP4	0.432121
ETS2	4.83889e-78	-0.450271	0.526	0.575	9.67777e-75	4	ETS2	-0.649604
CYTIP.2	1.29118e-76	0.324977	0.76	0.68	2.58237e-73	4	CYTIP	0.468842
TMEM109	2.08681e-76	0.333978	0.695	0.555	4.17363e-73	4	TMEM109	0.481828
CD38	8.45828e-76	0.620636	0.559	0.348	1.69166e-72	4	CD38	0.895388
CDKN1A.2	5.77112e-74	-0.531349	0.502	0.562	1.15422e-70	4	CDKN1A	-0.766575
CX3CR1.1	9.99928e-74	0.373929	0.684	0.572	1.99986e-70	4	CX3CR1	0.539465
GBP5	1.27188e-73	0.29572	0.563	0.359	2.54376e-70	4	GBP5	0.426634
ZNF703.1	3.95634e-73	-0.32621	0.36	0.514	7.91267e-70	4	ZNF703	-0.470622
NASP	2.2214e-72	0.318797	0.791	0.652	4.4428e-69	4	NASP	0.459927
BNC2	5.11017e-71	0.263056	0.498	0.108	1.02203e-67	4	BNC2	0.379509
CEBPB.1	7.27016e-71	-0.289997	0.815	0.892	1.45403e-67	4	CEBPB	-0.418377
PDE4D	8.75944e-71	0.664636	0.596	0.544	1.75189e-67	4	PDE4D	0.958867
C12orf57	2.99554e-70	0.411302	0.788	0.783	5.99107e-67	4	C12orf57	0.593383
KCNK6	6.82528e-70	-0.427837	0.55	0.573	1.36506e-66	4	KCNK6	-0.617239
ARMH1.1	1.0272e-69	-0.271014	0.387	0.512	2.05439e-66	4	ARMH1	-0.39099
HSP90AB1.1	1.82497e-69	0.336952	0.966	0.918	3.64994e-66	4	HSP90AB1	0.486119
MAF	6.25026e-69	0.251272	0.536	0.336	1.25005e-65	4	MAF	0.362509
UCP2.2	7.20846e-68	0.270208	0.879	0.854	1.44169e-64	4	UCP2	0.389828
TXN.1	2.05215e-67	-0.333935	0.803	0.864	4.10431e-64	4	TXN	-0.481767
MCTP2	5.67921e-67	0.649436	0.566	0.412	1.13584e-63	4	MCTP2	0.936938
UGCG.2	5.77293e-65	-0.308733	0.505	0.593	1.15459e-61	4	UGCG	-0.445407
RANBP1	8.83772e-63	0.253623	0.84	0.707	1.76754e-59	4	RANBP1	0.3659
TAP1	2.25083e-60	0.33502	0.695	0.577	4.50166e-57	4	TAP1	0.483332
RHOH	2.71869e-60	0.354322	0.588	0.552	5.43738e-57	4	RHOH	0.511179
SAMD9	2.87544e-60	0.410876	0.668	0.61	5.75087e-57	4	SAMD9	0.592769
RAN	3.05037e-60	0.267274	0.91	0.883	6.10075e-57	4	RAN	0.385594
SOD1.2	6.21977e-59	0.270034	0.841	0.769	1.24395e-55	4	SOD1	0.389576
RAB37	4.19969e-58	0.36488	0.62	0.509	8.39937e-55	4	RAB37	0.52641
ZNF331	2.15915e-57	0.53831	0.587	0.431	4.3183e-54	4	ZNF331	0.776618
PSIP1	1.32546e-56	0.354633	0.728	0.655	2.65092e-53	4	PSIP1	0.511627
GATA3	5.60154e-56	0.32641	0.522	0.187	1.12031e-52	4	GATA3	0.47091
LILRA4.2	1.50971e-55	-0.252597	0.066	0.451	3.01942e-52	4	LILRA4	-0.36442
MMP23B	4.44954e-55	0.565933	0.537	0.338	8.89908e-52	4	MMP23B	0.816469
MAFF	1.19865e-54	0.664559	0.561	0.442	2.3973e-51	4	MAFF	0.958756
HSPB11	2.71507e-53	0.324693	0.731	0.652	5.43015e-50	4	HSPB11	0.468434
SERPINF1.3	5.1045e-53	-0.345618	0.408	0.504	1.0209e-49	4	SERPINF1	-0.498621
IDH2	2.28615e-52	0.262743	0.738	0.614	4.57229e-49	4	IDH2	0.379058
CCL3L1.2	8.48807e-52	-0.301161	0.597	0.629	1.69761e-48	4	CCL3L1	-0.434483
TOB1	1.94239e-48	-0.332501	0.605	0.617	3.88478e-45	4	TOB1	-0.479697
TNFAIP3.2	5.55045e-47	0.407481	0.712	0.743	1.11009e-43	4	TNFAIP3	0.587871
SOX4	5.7716e-47	-0.518496	0.422	0.521	1.15432e-43	4	SOX4	-0.748032
AC025171.3	1.34542e-46	0.445761	0.558	0.441	2.69085e-43	4	AC025171.3	0.643097
FCER1A.4	2.73707e-46	-0.580634	0.718	0.499	5.47414e-43	4	FCER1A	-0.837678
BEX4	2.43303e-45	0.414418	0.55	0.401	4.86605e-42	4	BEX4	0.597878
RHOBTB3	8.48899e-44	0.374918	0.491	0.229	1.6978e-40	4	RHOBTB3	0.540893
LYPD2.4	2.73652e-43	-0.350083	0.429	0.534	5.47304e-40	4	LYPD2	-0.505064
MARCKSL1.3	3.46073e-43	-0.263422	0.693	0.729	6.92147e-40	4	MARCKSL1	-0.380038
SPN.1	6.80129e-43	0.342045	0.756	0.746	1.36026e-39	4	SPN	0.493467
P2RY13	7.95913e-43	-0.352162	0.285	0.511	1.59183e-39	4	P2RY13	-0.508062
SLC38A2.1	1.81603e-42	0.373268	0.756	0.692	3.63206e-39	4	SLC38A2	0.538512
P2RX1.1	1.12296e-41	-0.288438	0.506	0.526	2.24591e-38	4	P2RX1	-0.416128
PPM1G	1.54906e-41	0.275085	0.764	0.722	3.09811e-38	4	PPM1G	0.396864
SLC38A1	7.16288e-41	0.600915	0.574	0.534	1.43258e-37	4	SLC38A1	0.866937
ITM2C.4	2.34415e-40	-0.552817	0.389	0.504	4.6883e-37	4	ITM2C	-0.797547
CLDND1	2.85129e-40	0.388987	0.618	0.557	5.70259e-37	4	CLDND1	0.56119
HBEGF.1	3.28955e-40	-0.314012	0.185	0.468	6.5791e-37	4	HBEGF	-0.453023
CCDC50.3	1.0892e-38	-0.256729	0.738	0.537	2.17841e-35	4	CCDC50	-0.370382
PRR5	1.79019e-38	0.525659	0.539	0.411	3.58037e-35	4	PRR5	0.758365
ZBTB16	3.44222e-38	0.482598	0.501	0.286	6.88444e-35	4	ZBTB16	0.696242
ITGA4.2	1.81136e-36	0.287661	0.775	0.818	3.62271e-33	4	ITGA4	0.415006
SLFN13	1.42604e-34	0.354742	0.522	0.444	2.85207e-31	4	SLFN13	0.511784
SDF2L1	4.71253e-34	0.443567	0.654	0.638	9.42505e-31	4	SDF2L1	0.639932
FCMR	9.85094e-34	0.413317	0.534	0.473	1.97019e-30	4	FCMR	0.596291
TCF4.3	2.14468e-33	-0.378958	0.724	0.533	4.28935e-30	4	TCF4	-0.546721
HSH2D	4.73302e-33	0.47022	0.587	0.594	9.46604e-30	4	HSH2D	0.678385
CD1C.3	2.25416e-30	-0.297956	0.715	0.566	4.50832e-27	4	CD1C	-0.42986
SLAMF7	4.82377e-30	0.341276	0.537	0.427	9.64754e-27	4	SLAMF7	0.492357
AC004687.1	2.01955e-28	0.29527	0.7	0.657	4.0391e-25	4	AC004687.1	0.425984
SYTL2	3.3965e-28	0.315142	0.492	0.333	6.79299e-25	4	SYTL2	0.454654
PRKCQ	3.94261e-28	0.299628	0.495	0.258	7.88522e-25	4	PRKCQ	0.432271
TNFRSF18	3.95948e-27	0.266953	0.476	0.176	7.91896e-24	4	TNFRSF18	0.385132
ANP32E	4.21417e-27	0.3	0.658	0.604	8.42833e-24	4	ANP32E	0.432809
HIST1H1C	1.28901e-26	0.325369	0.626	0.566	2.57802e-23	4	HIST1H1C	0.469408
NABP1	1.24502e-23	-0.286244	0.669	0.644	2.49004e-20	4	NABP1	-0.412962
S1PR3.2	4.06085e-22	-0.252338	0.574	0.407	8.1217e-19	4	S1PR3	-0.364047
EGR1.2	4.46598e-22	-0.317044	0.568	0.527	8.93196e-19	4	EGR1	-0.457398
CYP1B1.3	1.19197e-21	-0.418691	0.682	0.57	2.38393e-18	4	CYP1B1	-0.604043
DTHD1	2.66514e-21	0.28867	0.37	0.075	5.33028e-18	4	DTHD1	0.416463
IGKC.3	1.12686e-20	-1.75017	0.746	0.753	2.25372e-17	4	IGKC	-2.52496
HAVCR2	1.68407e-20	0.428413	0.541	0.482	3.36814e-17	4	HAVCR2	0.618069
CDKN1C.4	5.04146e-20	-0.432701	0.472	0.472	1.00829e-16	4	CDKN1C	-0.624256
DNMT1	1.01525e-19	0.266097	0.652	0.608	2.03051e-16	4	DNMT1	0.383896
JCHAIN.4	1.12856e-17	-0.689714	0.509	0.603	2.25711e-14	4	JCHAIN	-0.995047
IGLC3.2	4.34354e-17	-0.631483	0.541	0.442	8.68708e-14	4	IGLC3	-0.911037
PLA2G16.1	3.53996e-12	0.291139	0.689	0.721	7.07993e-09	4	PLA2G16	0.420024
SBK1	2.1721e-11	0.310099	0.503	0.53	4.3442e-08	4	SBK1	0.447379
PRKACB	2.38104e-11	0.40181	0.551	0.553	4.76209e-08	4	PRKACB	0.579689
PRDM1	2.96257e-11	0.30857	0.411	0.484	5.92514e-08	4	PRDM1	0.445172
YPEL2.1	4.97686e-11	-0.261672	0.616	0.553	9.95371e-08	4	YPEL2	-0.377513
RAB27B	4.16151e-10	0.323465	0.485	0.413	8.32302e-07	4	RAB27B	0.466662
TIGIT	5.09389e-09	0.310589	0.418	0.474	1.01878e-05	4	TIGIT	0.448085
HSPE1	1.95598e-07	0.258139	0.64	0.7	0.000391197	4	HSPE1	0.372416
F2R	2.08102e-06	0.366201	0.494	0.512	0.00416204	4	F2R	0.528316
DOCK5.1	1.29122e-05	-0.265344	0.636	0.536	0.0258243	4	DOCK5	-0.382811
CARD11	3.7634e-05	0.354835	0.471	0.382	0.075268	4	CARD11	0.511918
H1FX	0.000501628	0.314826	0.837	0.803	1	4	H1FX	0.454198
HIST1H1D	0.000593117	0.357297	0.569	0.616	1	4	HIST1H1D	0.515471
SLA2	0.00139001	0.427397	0.48	0.456	1	4	SLA2	0.616604
PTGDS.3	0.00256302	0.274179	0.432	0.302	1	4	PTGDS	0.395556
IRF7.3	0.00353973	-0.302486	0.757	0.642	1	4	IRF7	-0.436396
OSM.2	0.00600574	-0.341101	0.677	0.514	1	4	OSM	-0.492105
MAGED2.1	0.00746709	0.259379	0.54	0.552	1	4	MAGED2	0.374204
IL3RA.3	0.00999475	-0.266144	0.429	0.411	1	4	IL3RA	-0.383965
HLA-DQA1.4	0	2.0501	0.999	0.634	0	5	HLA-DQA1	2.95767
FCER1A.5	0	2.01622	0.965	0.48	0	5	FCER1A	2.9088
HLA-DPB1.5	0	1.88487	1	0.86	0	5	HLA-DPB1	2.7193
HLA-DPA1.4	0	1.65459	1	0.915	0	5	HLA-DPA1	2.38707
HLA-DRB1.4	0	1.61655	1	0.925	0	5	HLA-DRB1	2.33219
CLEC10A.4	0	1.57316	0.951	0.566	0	5	CLEC10A	2.2696
HLA-DQB1.4	0	1.54363	1	0.893	0	5	HLA-DQB1	2.22699
HLA-DRA.4	0	1.54113	1	0.953	0	5	HLA-DRA	2.22338
CD74.4	0	1.33907	1	0.977	0	5	CD74	1.93188
CD1C.4	0	1.33026	0.926	0.55	0	5	CD1C	1.91916
ENHO	0	1.05162	0.917	0.468	0	5	ENHO	1.51717
HLA-DMA.4	0	1.01795	1	0.787	0	5	HLA-DMA	1.46859
GPR183.2	0	0.959091	0.967	0.573	0	5	GPR183	1.38368
AREG.4	0	0.957407	0.819	0.451	0	5	AREG	1.38125
LMNA.4	0	0.91736	0.836	0.608	0	5	LMNA	1.32347
PHACTR1.2	0	0.830621	0.961	0.524	0	5	PHACTR1	1.19833
DDIT4.4	0	0.756439	0.927	0.468	0	5	DDIT4	1.09131
CST3.1	0	0.75253	1	0.964	0	5	CST3	1.08567
HLA-DMB.2	0	0.74048	0.998	0.757	0	5	HLA-DMB	1.06829
GSN.1	0	0.717081	0.986	0.612	0	5	GSN	1.03453
MAT2A.1	0	0.707505	0.964	0.522	0	5	MAT2A	1.02071
VIM.2	0	0.679328	1	0.98	0	5	VIM	0.980064
CPVL.3	0	0.672962	0.999	0.808	0	5	CPVL	0.970879
PPA1	0	0.663859	0.976	0.625	0	5	PPA1	0.957745
TOB1.1	0	0.655855	0.934	0.589	0	5	TOB1	0.946199
TUBA1B.5	0	0.600665	0.998	0.802	0	5	TUBA1B	0.866576
ARL4C.5	0	0.59825	0.988	0.739	0	5	ARL4C	0.863093
NDRG2	0	0.598022	0.882	0.431	0	5	NDRG2	0.862763
HMGN1.4	0	0.588118	0.998	0.845	0	5	HMGN1	0.848476
BASP1.1	0	0.560908	0.925	0.694	0	5	BASP1	0.809219
S100A10.3	0	0.560647	1	0.968	0	5	S100A10	0.808842
CIITA.2	0	0.558149	0.979	0.689	0	5	CIITA	0.805239
ACTG1.1	0	0.545815	1	0.995	0	5	ACTG1	0.787444
MAP3K8.3	0	0.545018	0.966	0.678	0	5	MAP3K8	0.786295
RPL5.1	0	0.543191	1	0.994	0	5	RPL5	0.783659
RPSA.5	0	0.538424	1	0.981	0	5	RPSA	0.776781
RPS5.3	0	0.525644	1	0.987	0	5	RPS5	0.758344
SPINT2.2	0	0.523536	0.97	0.626	0	5	SPINT2	0.755303
ANXA2.1	0	0.518499	1	0.93	0	5	ANXA2	0.748036
RPLP0.2	0	0.515562	1	0.984	0	5	RPLP0	0.743799
HERPUD1	0	0.51261	0.988	0.763	0	5	HERPUD1	0.73954
PEBP1.1	0	0.497069	0.985	0.69	0	5	PEBP1	0.717118
RPS2.1	0	0.492273	1	0.999	0	5	RPS2	0.7102
RPS6.1	0	0.490264	1	0.995	0	5	RPS6	0.707301
EEF1B2.3	0	0.489985	1	0.975	0	5	EEF1B2	0.7069
CXCR4.3	0	0.489729	0.982	0.717	0	5	CXCR4	0.70653
CTSZ.1	0	0.488056	1	0.88	0	5	CTSZ	0.704116
RPS18.2	0	0.484536	1	0.999	0	5	RPS18	0.699037
RPL15.1	0	0.472265	1	0.996	0	5	RPL15	0.681334
HINT1.3	0	0.460491	1	0.928	0	5	HINT1	0.664348
ITGB7.2	0	0.456091	0.917	0.586	0	5	ITGB7	0.658
RGS10.1	0	0.45187	0.989	0.781	0	5	RGS10	0.65191
IL18	0	0.449515	0.904	0.585	0	5	IL18	0.648513
HIP1	0	0.44907	0.903	0.619	0	5	HIP1	0.647872
SLC25A5.1	0	0.442516	0.999	0.898	0	5	SLC25A5	0.638415
C1QBP	0	0.437268	0.981	0.703	0	5	C1QBP	0.630845
CAPG.3	0	0.435898	0.991	0.773	0	5	CAPG	0.628868
ALDH2.2	0	0.435158	0.988	0.711	0	5	ALDH2	0.627801
PLD4.4	0	0.434176	0.953	0.532	0	5	PLD4	0.626384
TMEM14C.1	0	0.430876	0.969	0.707	0	5	TMEM14C	0.621623
DBI.1	0	0.425515	0.998	0.869	0	5	DBI	0.613888
RPL3.3	0	0.418599	1	0.996	0	5	RPL3	0.603911
RPL10A.1	0	0.418254	1	0.994	0	5	RPL10A	0.603413
RPS23	0	0.417814	1	0.999	0	5	RPS23	0.602779
ID3	0	0.414682	0.803	0.49	0	5	ID3	0.598259
DUSP2.4	0	0.408618	0.954	0.626	0	5	DUSP2	0.589512
BTF3	0	0.408113	1	0.973	0	5	BTF3	0.588783
HLA-DQB2	0	0.406923	0.902	0.552	0	5	HLA-DQB2	0.587066
YBX1.4	0	0.395935	1	0.969	0	5	YBX1	0.571213
ATP1B1	0	0.395626	0.842	0.548	0	5	ATP1B1	0.570768
ADAM28	0	0.388371	0.849	0.535	0	5	ADAM28	0.560301
FABP5	0	0.388343	0.91	0.651	0	5	FABP5	0.56026
SLC25A3	0	0.384316	0.998	0.911	0	5	SLC25A3	0.55445
FLT3	0	0.383	0.847	0.498	0	5	FLT3	0.552552
NPM1.3	0	0.380461	0.999	0.921	0	5	NPM1	0.54889
C12orf45	0	0.375999	0.922	0.594	0	5	C12orf45	0.542452
HLA-DOA	0	0.372738	0.832	0.466	0	5	HLA-DOA	0.537748
CCNH.2	0	0.370282	0.938	0.592	0	5	CCNH	0.534205
RPS3A.1	0	0.366554	1	0.999	0	5	RPS3A	0.528825
APEX1.1	0	0.358516	0.987	0.79	0	5	APEX1	0.517229
HMGA1.1	0	0.358021	0.934	0.575	0	5	HMGA1	0.516515
GPAT3.1	0	0.350863	0.893	0.514	0	5	GPAT3	0.506189
MT-CYB.3	0	0.346938	1	0.997	0	5	MT-CYB	0.500525
RACK1	0	0.346518	1	0.995	0	5	RACK1	0.49992
PDLIM1	0	0.342923	0.758	0.499	0	5	PDLIM1	0.494733
TMEM109.1	0	0.342532	0.915	0.537	0	5	TMEM109	0.49417
CACNA2D3	0	0.340243	0.828	0.539	0	5	CACNA2D3	0.490867
RCC2	0	0.340083	0.934	0.606	0	5	RCC2	0.490635
PPIA.2	0	0.339762	1	0.945	0	5	PPIA	0.490172
BHLHE40.2	0	0.339657	0.937	0.63	0	5	BHLHE40	0.490022
KCNK6.1	0	0.337381	0.91	0.543	0	5	KCNK6	0.486737
FCGR2B	0	0.337364	0.759	0.521	0	5	FCGR2B	0.486714
EEF1E1	0	0.335174	0.882	0.492	0	5	EEF1E1	0.483554
NR4A3	0	0.331958	0.814	0.458	0	5	NR4A3	0.478914
CLIC2	0	0.331148	0.808	0.47	0	5	CLIC2	0.477745
RPS3.3	0	0.327626	1	0.998	0	5	RPS3	0.472665
UPK3A	0	0.325627	0.87	0.613	0	5	UPK3A	0.46978
RPL14.1	0	0.324499	1	0.996	0	5	RPL14	0.468153
BATF3.1	0	0.323634	0.84	0.476	0	5	BATF3	0.466905
PON2	0	0.323442	0.842	0.545	0	5	PON2	0.466628
IGFBP7.3	0	0.320207	0.95	0.619	0	5	IGFBP7	0.461961
LGMN	0	0.316672	0.83	0.436	0	5	LGMN	0.456861
FAM162A	0	0.309805	0.91	0.598	0	5	FAM162A	0.446954
RPL7A	0	0.308709	1	0.997	0	5	RPL7A	0.445374
IL13RA1.2	0	0.300292	0.935	0.532	0	5	IL13RA1	0.433229
RPL37A.1	0	0.297357	1	0.996	0	5	RPL37A	0.428996
ACTB.2	0	0.295861	1	1	0	5	ACTB	0.426837
ETV3	0	0.295102	0.84	0.502	0	5	ETV3	0.425742
CRIP3	0	0.280993	0.839	0.59	0	5	CRIP3	0.405387
RPS4X	0	0.280993	1	0.998	0	5	RPS4X	0.405387
ADAM8.1	0	0.276907	0.925	0.656	0	5	ADAM8	0.399493
TMEM273	0	0.275513	0.792	0.577	0	5	TMEM273	0.397481
RTN1.1	0	0.273666	0.845	0.491	0	5	RTN1	0.394816
ALCAM	0	0.26694	0.79	0.424	0	5	ALCAM	0.385112
AFF3	0	0.266112	0.777	0.553	0	5	AFF3	0.383918
CREM.1	0	0.262241	0.877	0.568	0	5	CREM	0.378333
SPNS3	0	0.260904	0.796	0.594	0	5	SPNS3	0.376405
MAGEF1	0	0.252389	0.836	0.669	0	5	MAGEF1	0.36412
GAS6	0	0.25096	0.825	0.466	0	5	GAS6	0.362059
SYNE2.5	0	-0.316089	0.105	0.514	0	5	SYNE2	-0.456019
CCL4.5	0	-0.70064	0.321	0.721	0	5	CCL4	-1.01081
KLF6.3	0	-1.02619	0.96	0.961	0	5	KLF6	-1.48047
CFD.3	0	-1.06857	0.789	0.86	0	5	CFD	-1.54162
GADD45B.1	7.05397e-308	0.465465	0.932	0.619	1.41079e-304	5	GADD45B	0.671524
NR4A2.1	1.00651e-306	0.46473	0.955	0.659	2.01302e-303	5	NR4A2	0.670464
LDHA.2	1.19141e-306	0.383536	0.991	0.795	2.38283e-303	5	LDHA	0.553326
YWHAH.1	6.31938e-305	0.291491	0.951	0.687	1.26388e-301	5	YWHAH	0.420532
MYL12A.4	5.22664e-299	0.332162	1	0.936	1.04533e-295	5	MYL12A	0.479209
OSTC	1.3903e-294	0.314196	0.985	0.75	2.7806e-291	5	OSTC	0.453288
CXCL8.4	9.11716e-294	-1.09754	0.5	0.781	1.82343e-290	5	CXCL8	-1.58341
C5AR1.3	5.98618e-293	-1.04896	0.612	0.771	1.19724e-289	5	C5AR1	-1.51333
S100A8.4	2.79087e-287	-1.82257	0.921	0.922	5.58174e-284	5	S100A8	-2.62942
TCOF1	1.27787e-280	0.283188	0.899	0.526	2.55574e-277	5	TCOF1	0.408554
IL1R2	4.44987e-276	0.331986	0.686	0.424	8.89974e-273	5	IL1R2	0.478955
CST7.4	7.80386e-276	-0.680269	0.793	0.542	1.56077e-272	5	CST7	-0.981421
CD14.5	1.94441e-275	-1.15564	0.788	0.878	3.88883e-272	5	CD14	-1.66724
RGS1.3	9.51309e-274	0.483013	0.76	0.422	1.90262e-270	5	RGS1	0.696841
CHMP1B	4.13095e-273	0.474304	0.929	0.643	8.26189e-270	5	CHMP1B	0.684276
CAT.1	2.00897e-272	0.337294	0.987	0.753	4.01795e-269	5	CAT	0.486612
LY86.2	7.50006e-255	0.329579	0.992	0.861	1.50001e-251	5	LY86	0.475483
TCTN3	1.02653e-246	0.369419	0.741	0.507	2.05307e-243	5	TCTN3	0.532959
HSPD1	5.58081e-242	0.271853	0.954	0.666	1.11616e-238	5	HSPD1	0.3922
S100A9.4	1.19095e-241	-1.32944	0.973	0.947	2.3819e-238	5	S100A9	-1.91798
GAPDH.3	5.60191e-238	0.2744	1	0.995	1.12038e-234	5	GAPDH	0.395876
SERPINA1.2	5.87345e-238	-0.862143	0.926	0.904	1.17469e-234	5	SERPINA1	-1.24381
RBP7.4	2.04286e-232	-0.896041	0.537	0.716	4.08571e-229	5	RBP7	-1.29271
EZR	1.8627e-226	0.316016	0.955	0.687	3.72541e-223	5	EZR	0.455915
ID2.3	1.02357e-225	0.544182	0.978	0.793	2.04713e-222	5	ID2	0.785088
JUN.2	4.08976e-221	-1.19555	0.838	0.909	8.17953e-218	5	JUN	-1.72481
NCF1.3	1.09004e-216	-0.967683	0.76	0.814	2.18007e-213	5	NCF1	-1.39607
ANXA1.1	3.12092e-215	0.416059	0.999	0.929	6.24184e-212	5	ANXA1	0.600246
SRSF7.4	1.16613e-212	0.309323	0.979	0.734	2.33225e-209	5	SRSF7	0.446258
TAGLN2.2	6.34062e-207	0.362609	0.999	0.899	1.26812e-203	5	TAGLN2	0.523134
HNRNPA1.1	1.12049e-203	0.272382	1	0.891	2.24098e-200	5	HNRNPA1	0.392965
SNX3.1	4.14114e-203	0.288463	0.991	0.802	8.28227e-200	5	SNX3	0.416164
CCDC88A.2	6.26236e-199	0.284109	0.99	0.776	1.25247e-195	5	CCDC88A	0.409883
KLF2.4	4.37747e-197	-0.760416	0.617	0.748	8.75494e-194	5	KLF2	-1.09705
AIF1.2	1.04994e-194	-0.488526	1	0.944	2.09988e-191	5	AIF1	-0.704794
HOPX.5	4.98137e-194	-0.487962	0.294	0.592	9.96274e-191	5	HOPX	-0.70398
STXBP2.3	1.59362e-192	-0.7373	0.946	0.894	3.18724e-189	5	STXBP2	-1.0637
FCN1.4	4.86488e-190	-0.650475	0.93	0.895	9.72976e-187	5	FCN1	-0.938437
IFI30.3	4.73525e-188	0.284317	0.984	0.742	9.47049e-185	5	IFI30	0.410182
DUSP6.3	2.57933e-185	-1.03027	0.699	0.737	5.15866e-182	5	DUSP6	-1.48637
TSC22D3.3	4.75504e-183	-0.616794	0.965	0.913	9.51009e-180	5	TSC22D3	-0.889845
ZEB2.1	2.00373e-178	-0.504818	0.957	0.898	4.00745e-175	5	ZEB2	-0.728299
CCL3.2	2.1005e-172	-0.930119	0.665	0.786	4.201e-169	5	CCL3	-1.34188
SAT1.2	8.43938e-168	-0.62637	0.999	0.97	1.68788e-164	5	SAT1	-0.90366
MARCKS.2	8.84357e-167	-0.839913	0.78	0.832	1.76871e-163	5	MARCKS	-1.21174
CTSW.5	1.89072e-166	-0.776084	0.771	0.598	3.78143e-163	5	CTSW	-1.11965
CCL5.5	4.55483e-164	-0.692608	0.701	0.462	9.10966e-161	5	CCL5	-0.999222
IL2RB.5	2.89506e-161	-0.311367	0.152	0.501	5.79012e-158	5	IL2RB	-0.449207
VCAN.5	1.47767e-152	-0.946124	0.898	0.899	2.95534e-149	5	VCAN	-1.36497
PTGDS.4	1.23152e-149	-0.46666	0.55	0.293	2.46303e-146	5	PTGDS	-0.673249
PECAM1.2	1.54131e-149	-0.724684	0.812	0.782	3.08261e-146	5	PECAM1	-1.0455
FGFBP2.5	2.1688e-145	-0.761244	0.284	0.518	4.33761e-142	5	FGFBP2	-1.09824
S100A12.4	3.3029e-143	-1.28353	0.808	0.789	6.60581e-140	5	S100A12	-1.85174
SPATS2L	6.44965e-138	0.253585	0.643	0.481	1.28993e-134	5	SPATS2L	0.365846
RHOB.3	2.75452e-137	-0.845879	0.815	0.819	5.50905e-134	5	RHOB	-1.22035
LGALS1.2	1.70765e-135	0.275439	1	0.961	3.41529e-132	5	LGALS1	0.397374
JUNB.2	4.55738e-131	0.289949	1	0.984	9.11476e-128	5	JUNB	0.418308
CD69.5	3.70585e-127	-0.282231	0.688	0.437	7.4117e-124	5	CD69	-0.407174
APOBEC3A.1	5.58671e-118	-0.820599	0.659	0.716	1.11734e-114	5	APOBEC3A	-1.18387
ZFP36L2.1	4.7694e-116	-0.544995	0.985	0.943	9.5388e-113	5	ZFP36L2	-0.786261
IER3.5	1.23701e-111	-0.602236	0.554	0.753	2.47401e-108	5	IER3	-0.868842
ADGRE5	2.79218e-107	-0.49829	0.891	0.841	5.58437e-104	5	ADGRE5	-0.71888
LST1.2	3.63895e-107	-0.507847	1	0.927	7.27791e-104	5	LST1	-0.732669
CD300E.1	5.06772e-100	-0.542201	0.631	0.725	1.01354e-96	5	CD300E	-0.78223
SMIM25.2	2.18905e-99	-0.723339	0.506	0.61	4.37809e-96	5	SMIM25	-1.04356
MTSS1.3	4.44104e-97	-0.427799	0.408	0.605	8.88208e-94	5	MTSS1	-0.617183
ZFP36L1.4	1.17997e-92	-0.710964	0.907	0.852	2.35993e-89	5	ZFP36L1	-1.0257
LILRB1.2	3.8535e-90	-0.466039	0.537	0.652	7.707e-87	5	LILRB1	-0.672353
TXNIP.4	1.93377e-88	-0.422354	0.997	0.951	3.86754e-85	5	TXNIP	-0.609327
GZMH.5	2.099e-88	-0.720071	0.488	0.615	4.19801e-85	5	GZMH	-1.03884
IER2.3	1.62601e-86	-0.543691	0.997	0.97	3.25203e-83	5	IER2	-0.784381
ARAP2.2	2.60017e-85	-0.331141	0.47	0.617	5.20034e-82	5	ARAP2	-0.477736
CYP27A1.3	4.51041e-84	-0.303736	0.565	0.602	9.02082e-81	5	CYP27A1	-0.438199
IRF1.1	4.10386e-83	-0.569298	0.834	0.791	8.20772e-80	5	IRF1	-0.821323
IGHA1.4	5.67384e-77	-0.956743	0.607	0.679	1.13477e-73	5	IGHA1	-1.38029
CYFIP2.3	1.05899e-75	-0.273605	0.305	0.495	2.11798e-72	5	CYFIP2	-0.394728
SOD2.2	1.34474e-75	-0.662558	0.805	0.773	2.68947e-72	5	SOD2	-0.955869
PRF1.3	4.54258e-74	-0.796756	0.37	0.543	9.08516e-71	5	PRF1	-1.14948
CLIC3.5	6.63252e-72	-0.838305	0.411	0.577	1.3265e-68	5	CLIC3	-1.20942
NPC2.2	8.32281e-72	-0.33953	0.988	0.886	1.66456e-68	5	NPC2	-0.489838
KLRB1.4	1.29942e-71	-0.827941	0.642	0.402	2.59884e-68	5	KLRB1	-1.19447
WARS.2	5.31077e-71	-0.549895	0.905	0.809	1.06215e-67	5	WARS	-0.79333
CEBPB.2	5.51163e-69	-0.355439	0.956	0.88	1.10233e-65	5	CEBPB	-0.51279
BCL2A1.2	2.71767e-68	-0.504461	0.536	0.628	5.43534e-65	5	BCL2A1	-0.727784
MAFB.2	7.35558e-67	-0.721589	0.674	0.684	1.47112e-63	5	MAFB	-1.04103
ALDH1A1.3	5.10251e-66	-0.410981	0.548	0.574	1.0205e-62	5	ALDH1A1	-0.59292
NFKBIA.2	1.57048e-65	-0.562833	0.992	0.964	3.14096e-62	5	NFKBIA	-0.811996
RAP1B.3	3.48101e-65	-0.413789	0.987	0.907	6.96203e-62	5	RAP1B	-0.596971
SKAP1.5	2.39473e-64	-0.2569	0.104	0.343	4.78945e-61	5	SKAP1	-0.370629
LILRA5.2	1.29715e-61	-0.436058	0.567	0.623	2.59429e-58	5	LILRA5	-0.629099
AC020916.1.3	1.92782e-59	-0.60939	0.86	0.833	3.85564e-56	5	AC020916.1	-0.879164
MT2A.3	3.11742e-58	-0.583885	0.759	0.758	6.23485e-55	5	MT2A	-0.842367
AC007952.4.5	3.47946e-55	-0.648379	0.97	0.896	6.95893e-52	5	AC007952.4	-0.935414
CYP1B1.4	2.21925e-51	-0.405043	0.573	0.58	4.43851e-48	5	CYP1B1	-0.584354
GZMB.4	5.67008e-51	-1.36802	0.468	0.549	1.13402e-47	5	GZMB	-1.97364
GNLY.4	1.27549e-49	-1.31161	0.305	0.458	2.55097e-46	5	GNLY	-1.89226
UTRN.3	6.72654e-49	-0.426709	0.84	0.742	1.34531e-45	5	UTRN	-0.615611
KLRD1.5	9.95579e-48	-0.58879	0.543	0.609	1.99116e-44	5	KLRD1	-0.849444
LYN.2	2.18744e-46	-0.346351	0.974	0.856	4.37487e-43	5	LYN	-0.499679
TNFAIP3.3	3.92176e-46	-0.465949	0.653	0.748	7.84352e-43	5	TNFAIP3	-0.672222
EGR1.3	4.39838e-45	-0.281605	0.389	0.542	8.79676e-42	5	EGR1	-0.406271
LILRB2.2	4.56325e-43	-0.407837	0.744	0.722	9.1265e-40	5	LILRB2	-0.588384
IFITM3.4	4.61e-42	-0.618839	0.806	0.777	9.22001e-39	5	IFITM3	-0.892796
PLA2G16.2	1.22859e-40	-0.278052	0.719	0.718	2.45719e-37	5	PLA2G16	-0.401144
TRBC2.5	1.54197e-39	-0.299026	0.439	0.511	3.08394e-36	5	TRBC2	-0.431403
AKR1C3.5	6.02995e-39	-0.268685	0.19	0.387	1.20599e-35	5	AKR1C3	-0.387631
IGKC.4	2.42947e-38	-1.79855	0.763	0.751	4.85893e-35	5	IGKC	-2.59476
MATK.5	2.58963e-38	-0.375164	0.417	0.549	5.17926e-35	5	MATK	-0.541247
LYPD2.5	9.38318e-38	-0.346813	0.399	0.536	1.87664e-34	5	LYPD2	-0.500345
ALOX5AP.3	3.69899e-35	-0.341214	0.859	0.7	7.39798e-32	5	ALOX5AP	-0.492268
AC245014.3.2	6.0214e-34	-0.569104	0.916	0.871	1.20428e-30	5	AC245014.3	-0.821043
VAMP5	4.73669e-33	-0.417222	0.663	0.646	9.47339e-30	5	VAMP5	-0.601924
BTG2.1	7.48055e-32	-0.487544	0.866	0.766	1.49611e-28	5	BTG2	-0.703377
FCGR3A.5	5.96067e-30	-1.54461	0.655	0.628	1.19213e-26	5	FCGR3A	-2.2284
RABGAP1L.1	9.3706e-28	-0.301695	0.614	0.661	1.87412e-24	5	RABGAP1L	-0.435254
PADI4.4	2.50081e-27	-0.300636	0.668	0.673	5.00163e-24	5	PADI4	-0.433725
CDKN1C.5	1.92408e-25	-0.408811	0.373	0.48	3.84817e-22	5	CDKN1C	-0.589789
TNFSF10.1	2.02437e-24	-0.383476	0.645	0.649	4.04874e-21	5	TNFSF10	-0.55324
CCL3L1.3	3.97381e-24	-0.288776	0.604	0.628	7.94761e-21	5	CCL3L1	-0.416615
CEMIP2.4	2.88693e-23	-0.290585	0.73	0.564	5.77386e-20	5	CEMIP2	-0.419226
NFKBIZ.2	9.50939e-23	-0.422372	0.896	0.817	1.90188e-19	5	NFKBIZ	-0.609354
GZMM.4	3.85851e-22	-0.681817	0.603	0.439	7.71702e-19	5	GZMM	-0.983654
CD7.5	9.29399e-22	-0.69196	0.605	0.454	1.8588e-18	5	CD7	-0.998288
KLRF1.5	2.73782e-21	-0.390973	0.502	0.364	5.47564e-18	5	KLRF1	-0.564054
GLUL.2	3.64622e-21	-0.433528	0.863	0.752	7.29245e-18	5	GLUL	-0.625449
HMOX1.3	6.79972e-16	-0.396683	0.644	0.63	1.35994e-12	5	HMOX1	-0.572293
IFITM2.5	1.63604e-15	-0.504171	0.947	0.793	3.27208e-12	5	IFITM2	-0.727365
JCHAIN.5	1.77821e-15	-0.70887	0.601	0.594	3.55643e-12	5	JCHAIN	-1.02268
TUBA4A	5.26396e-15	-0.32736	0.613	0.612	1.05279e-11	5	TUBA4A	-0.472281
IRF7.4	1.47399e-14	-0.353507	0.779	0.641	2.94798e-11	5	IRF7	-0.510003
CHST2.5	1.83227e-14	-0.275873	0.621	0.684	3.66454e-11	5	CHST2	-0.398
MYOM2.5	1.01521e-13	-0.273928	0.44	0.479	2.03042e-10	5	MYOM2	-0.395195
PLAC8.4	2.39844e-13	-0.67554	0.819	0.705	4.79688e-10	5	PLAC8	-0.974598
CD36.5	1.59277e-12	-0.36253	0.888	0.777	3.18553e-09	5	CD36	-0.52302
SCARB2.1	3.23501e-12	-0.261661	0.655	0.647	6.47003e-09	5	SCARB2	-0.377497
PILRA.2	4.24458e-12	-0.322951	0.899	0.783	8.48915e-09	5	PILRA	-0.46592
ADGRG1.5	1.55188e-11	-0.276325	0.279	0.368	3.10376e-08	5	ADGRG1	-0.398653
YPEL2.2	1.71553e-11	-0.267212	0.551	0.559	3.43106e-08	5	YPEL2	-0.385505
ZBTB7A.1	5.01843e-11	-0.273879	0.903	0.753	1.00369e-07	5	ZBTB7A	-0.395124
CLEC4E.3	5.84691e-11	-0.39326	0.637	0.604	1.16938e-07	5	CLEC4E	-0.567355
MS4A7.3	1.32248e-10	-0.628705	0.911	0.782	2.64495e-07	5	MS4A7	-0.907029
CD247.5	3.2652e-10	-0.681233	0.63	0.463	6.5304e-07	5	CD247	-0.982811
ISG15.3	1.69268e-09	-0.269288	0.87	0.697	3.38536e-06	5	ISG15	-0.388501
SYNE1.3	5.07508e-09	-0.295095	0.606	0.499	1.01502e-05	5	SYNE1	-0.425732
GBP2.1	8.81782e-09	-0.317393	0.572	0.548	1.76356e-05	5	GBP2	-0.457901
IFITM1.4	1.40133e-08	-0.351928	0.668	0.592	2.80266e-05	5	IFITM1	-0.507724
SOX4.1	2.02137e-08	-0.376314	0.624	0.503	4.04274e-05	5	SOX4	-0.542906
GPBAR1.2	8.13551e-08	-0.274299	0.704	0.664	0.00016271	5	GPBAR1	-0.39573
TMPO.2	4.32593e-07	-0.29527	0.814	0.694	0.000865186	5	TMPO	-0.425984
LILRA1.2	1.17027e-06	-0.295007	0.682	0.613	0.00234054	5	LILRA1	-0.425605
TRIB1.3	3.548e-06	-0.275385	0.563	0.568	0.007096	5	TRIB1	-0.397297
RFLNB.1	9.89495e-06	-0.324949	0.689	0.617	0.0197899	5	RFLNB	-0.468802
TESC.1	1.39242e-05	-0.304087	0.809	0.706	0.0278484	5	TESC	-0.438706
ITGB1.1	1.47208e-05	-0.260554	0.869	0.756	0.0294415	5	ITGB1	-0.375899
HMGB2.2	2.08421e-05	-0.29679	0.836	0.748	0.0416842	5	HMGB2	-0.428177
ABHD17A.5	2.51318e-05	-0.341626	0.912	0.754	0.0502635	5	ABHD17A	-0.492863
NLRP3.3	2.60481e-05	-0.293075	0.776	0.609	0.0520961	5	NLRP3	-0.422819
UBE2J1	2.69104e-05	-0.274642	0.721	0.635	0.0538208	5	UBE2J1	-0.396224
SPON2.4	0.000125607	-0.611814	0.458	0.379	0.251213	5	SPON2	-0.88266
GZMA.4	0.000219823	-0.97403	0.476	0.461	0.439647	5	GZMA	-1.40523
GIMAP7.1	0.00032536	-0.314195	0.623	0.566	0.650721	5	GIMAP7	-0.453287
SLC2A3.4	0.000487326	-0.315279	0.907	0.718	0.974651	5	SLC2A3	-0.454852
SNX18.2	0.000562155	-0.267749	0.652	0.615	1	5	SNX18	-0.38628
NAAA.2	0.000565583	-0.274772	0.917	0.764	1	5	NAAA	-0.396412
NABP1.1	0.000690176	-0.256623	0.673	0.644	1	5	NABP1	-0.370229
HES4.5	0.00114187	-0.356555	0.38	0.408	1	5	HES4	-0.5144
LY6E.5	0.00622305	-0.313616	0.947	0.831	1	5	LY6E	-0.452452
IFI30.4	0	0.798746	0.963	0.745	0	6	IFI30	1.15235
LIPA.1	0	0.713977	0.953	0.78	0	6	LIPA	1.03005
TUBA1B.6	0	0.701994	0.978	0.805	0	6	TUBA1B	1.01276
HLA-DPA1.5	0	0.701211	0.997	0.916	0	6	HLA-DPA1	1.01163
IFITM3.5	0	0.671062	0.949	0.766	0	6	IFITM3	0.968138
COTL1.2	0	0.633618	1	0.969	0	6	COTL1	0.914117
AIF1.3	0	0.617158	1	0.944	0	6	AIF1	0.890371
HLA-DPB1.6	0	0.58738	0.986	0.862	0	6	HLA-DPB1	0.84741
HLA-DRA.5	0	0.570269	0.998	0.953	0	6	HLA-DRA	0.822724
HLA-DRB1.5	0	0.565483	0.994	0.926	0	6	HLA-DRB1	0.81582
NPC2.3	0	0.53547	0.981	0.887	0	6	NPC2	0.77252
LST1.3	0	0.494879	0.999	0.927	0	6	LST1	0.713959
YBX1.5	0	0.442629	0.995	0.97	0	6	YBX1	0.638578
CST3.2	0	0.435704	0.999	0.964	0	6	CST3	0.628588
ACTB.3	0	0.323515	1	1	0	6	ACTB	0.466734
CD52.2	6.88361e-306	0.524118	0.999	0.974	1.37672e-302	6	CD52	0.756142
APOBEC3A.2	9.33845e-301	0.789303	0.903	0.697	1.86769e-297	6	APOBEC3A	1.13872
CD74.5	1.17792e-294	0.369624	0.997	0.977	2.35584e-291	6	CD74	0.533254
RHOC.5	1.72933e-291	0.5411	0.932	0.707	3.45867e-288	6	RHOC	0.780642
TIMP1.2	1.02664e-285	0.564619	0.988	0.893	2.05327e-282	6	TIMP1	0.814573
RNASET2.3	3.47966e-285	0.500936	0.976	0.853	6.95932e-282	6	RNASET2	0.722697
PSME2.2	4.22967e-283	0.490211	0.978	0.885	8.45934e-280	6	PSME2	0.707225
GZMH.6	9.39047e-281	-0.723565	0.287	0.63	1.87809e-277	6	GZMH	-1.04388
MARCKS.3	8.93937e-269	0.520341	0.979	0.816	1.78787e-265	6	MARCKS	0.750694
CSF1R.3	1.00496e-264	0.513122	0.894	0.722	2.00992e-261	6	CSF1R	0.740278
HLA-DQA1.5	4.09602e-260	0.294338	0.906	0.643	8.19204e-257	6	HLA-DQA1	0.424639
MARCKSL1.4	3.13977e-256	0.532394	0.915	0.711	6.27954e-253	6	MARCKSL1	0.768082
WARS.3	4.84432e-256	0.525226	0.962	0.805	9.68864e-253	6	WARS	0.757741
TRBC2.6	1.80815e-248	-0.300058	0.21	0.529	3.6163e-245	6	TRBC2	-0.432892
FCGR3A.6	1.18842e-240	0.472506	0.875	0.612	2.37684e-237	6	FCGR3A	0.681681
ALOX5AP.4	4.5158e-235	-0.727592	0.572	0.723	9.03161e-232	6	ALOX5AP	-1.04969
HLA-DQB1.5	8.59948e-233	0.366271	0.988	0.894	1.7199e-229	6	HLA-DQB1	0.528417
HMOX1.4	3.1719e-232	0.455106	0.883	0.612	6.3438e-229	6	HMOX1	0.656579
SERPINA1.3	4.78725e-228	0.439243	0.991	0.899	9.5745e-225	6	SERPINA1	0.633693
TCF7L2.4	3.49106e-226	0.421767	0.775	0.445	6.98213e-223	6	TCF7L2	0.608482
NAAA.3	2.34618e-225	0.465037	0.935	0.763	4.69237e-222	6	NAAA	0.670906
HES4.6	1.56822e-224	0.485048	0.726	0.381	3.13643e-221	6	HES4	0.699777
ABI3.3	8.58576e-224	0.437714	0.886	0.687	1.71715e-220	6	ABI3	0.631488
FCER1G.2	1.40407e-223	0.331359	0.997	0.966	2.80815e-220	6	FCER1G	0.47805
FAM110A.2	1.81349e-220	0.367458	0.887	0.682	3.62697e-217	6	FAM110A	0.53013
LILRB1.3	2.66297e-219	0.407908	0.888	0.624	5.32594e-216	6	LILRB1	0.588487
S100A12.5	1.0661e-216	-1.24263	0.634	0.803	2.13221e-213	6	S100A12	-1.79274
NR4A1.2	9.34425e-214	0.493436	0.932	0.711	1.86885e-210	6	NR4A1	0.711877
SIGLEC10.3	3.38303e-210	0.406326	0.831	0.627	6.76606e-207	6	SIGLEC10	0.586205
SELL.2	8.04546e-208	-0.652833	0.595	0.81	1.60909e-204	6	SELL	-0.941839
HSPA8.3	3.34119e-206	0.40335	0.985	0.88	6.68238e-203	6	HSPA8	0.581911
ZNF703.2	5.43968e-199	0.438063	0.743	0.482	1.08794e-195	6	ZNF703	0.631992
LILRB2.3	8.82952e-197	0.388539	0.924	0.708	1.7659e-193	6	LILRB2	0.560543
TRBC1.5	3.33808e-195	-0.38088	0.154	0.438	6.67615e-192	6	TRBC1	-0.549494
GPBAR1.3	2.12483e-192	0.365439	0.862	0.652	4.24967e-189	6	GPBAR1	0.527216
CD83.2	7.3583e-192	0.399399	0.929	0.721	1.47166e-188	6	CD83	0.576211
ANXA1.2	2.4059e-187	-0.629536	0.895	0.938	4.81179e-184	6	ANXA1	-0.908228
CAMK1.2	8.92899e-185	0.422273	0.822	0.643	1.7858e-181	6	CAMK1	0.609211
LY6E.6	1.49751e-183	0.426378	0.956	0.831	2.99503e-180	6	LY6E	0.615133
CEBPB.3	4.21427e-183	0.387917	0.975	0.879	8.42855e-180	6	CEBPB	0.559647
CDKN1C.6	1.0647e-180	0.483104	0.708	0.454	2.1294e-177	6	CDKN1C	0.696972
SMIM25.3	2.557e-178	0.39626	0.861	0.583	5.114e-175	6	SMIM25	0.571682
SAT1.3	7.87036e-173	0.388578	0.997	0.971	1.57407e-169	6	SAT1	0.5606
HLA-DMA.5	6.50678e-170	0.379464	0.948	0.792	1.30136e-166	6	HLA-DMA	0.547451
IER5.1	1.31885e-159	0.352216	0.888	0.669	2.63771e-156	6	IER5	0.50814
MAFB.3	2.10008e-159	0.376412	0.899	0.667	4.20016e-156	6	MAFB	0.543048
GZMA.5	7.79099e-159	-0.997927	0.225	0.481	1.5582e-155	6	GZMA	-1.4397
MGLL.1	2.48161e-158	0.31968	0.679	0.483	4.96321e-155	6	MGLL	0.461201
PTPN6.2	1.92225e-157	0.339901	0.964	0.859	3.8445e-154	6	PTPN6	0.490374
CPVL.4	1.89412e-151	0.353215	0.957	0.812	3.78823e-148	6	CPVL	0.509581
VCAN.6	5.00347e-149	-1.02986	0.888	0.9	1.00069e-145	6	VCAN	-1.48578
PILRA.3	1.58582e-145	0.31364	0.951	0.78	3.17164e-142	6	PILRA	0.452487
LYN.3	3.56037e-143	0.326485	0.962	0.858	7.12075e-140	6	LYN	0.471018
FGD2.2	1.54129e-141	0.312716	0.812	0.624	3.08259e-138	6	FGD2	0.451153
NAP1L1.3	8.48549e-139	0.321987	0.977	0.904	1.6971e-135	6	NAP1L1	0.464529
JUN.3	1.67033e-138	-0.942767	0.843	0.908	3.34066e-135	6	JUN	-1.36012
S100A8.5	3.27365e-138	-1.51475	0.962	0.919	6.54731e-135	6	S100A8	-2.18532
LRRC25.2	1.77061e-136	0.320387	0.913	0.758	3.54122e-133	6	LRRC25	0.462221
JUNB.3	2.67009e-136	0.271086	0.996	0.985	5.34017e-133	6	JUNB	0.391094
S100A9.5	6.70113e-134	-1.18049	0.989	0.946	1.34023e-130	6	S100A9	-1.70309
LILRA1.3	9.33051e-131	0.284298	0.812	0.604	1.8661e-127	6	LILRA1	0.410156
UTRN.4	1.24841e-130	0.31468	0.911	0.737	2.49682e-127	6	UTRN	0.453987
ADGRE2.2	1.70082e-130	0.319403	0.827	0.621	3.40164e-127	6	ADGRE2	0.460802
MTSS1.4	1.97327e-127	0.32593	0.759	0.577	3.94654e-124	6	MTSS1	0.470218
RASGEF1B.1	2.22568e-118	0.275129	0.794	0.638	4.45137e-115	6	RASGEF1B	0.396928
CD300E.2	6.24521e-118	0.269605	0.894	0.704	1.24904e-114	6	CD300E	0.388958
BID.3	7.28034e-117	0.296472	0.909	0.769	1.45607e-113	6	BID	0.427718
CFD.4	1.00226e-116	0.317722	0.974	0.845	2.00451e-113	6	CFD	0.458377
CSTB.2	2.42388e-116	0.302615	0.986	0.938	4.84777e-113	6	CSTB	0.436581
LYZ.5	2.87838e-116	-0.446652	0.998	0.977	5.75676e-113	6	LYZ	-0.644382
ADGRE5.1	2.60762e-113	0.305026	0.945	0.837	5.21524e-110	6	ADGRE5	0.440059
IGSF6.1	2.57211e-111	0.299603	0.936	0.806	5.14422e-108	6	IGSF6	0.432235
LILRA5.3	2.48825e-109	0.26764	0.825	0.603	4.9765e-106	6	LILRA5	0.386123
GAPDH.4	1.34135e-105	-0.255848	0.997	0.995	2.6827e-102	6	GAPDH	-0.369111
CORO1B.2	3.24434e-105	0.26691	0.835	0.686	6.48868e-102	6	CORO1B	0.385069
VIM.3	3.37433e-105	-0.324805	1	0.981	6.74866e-102	6	VIM	-0.468595
CALR.3	4.13813e-101	0.29611	0.928	0.82	8.27626e-98	6	CALR	0.427197
POU2F2.2	4.60733e-100	0.290194	0.932	0.816	9.21467e-97	6	POU2F2	0.418661
MGST1.4	3.75552e-95	-0.44007	0.561	0.705	7.51104e-92	6	MGST1	-0.634887
HINT1.4	4.50422e-95	-0.412342	0.943	0.933	9.00845e-92	6	HINT1	-0.594884
RRAS.2	3.26281e-93	0.270604	0.736	0.574	6.52561e-90	6	RRAS	0.390399
ITGAX.2	4.19234e-93	0.267348	0.891	0.747	8.38468e-90	6	ITGAX	0.385702
PLP2.2	7.66911e-91	-0.424082	0.745	0.839	1.53382e-87	6	PLP2	-0.611822
CLIC3.6	2.00472e-89	-0.856298	0.418	0.576	4.00944e-86	6	CLIC3	-1.23538
MARCO.1	4.05842e-89	0.268839	0.667	0.495	8.11684e-86	6	MARCO	0.387853
CD99.2	1.19663e-82	-0.446073	0.833	0.874	2.39326e-79	6	CD99	-0.643548
EZR.1	4.37247e-77	0.25622	0.859	0.696	8.74494e-74	6	EZR	0.369647
CES1.3	5.03436e-77	-0.486293	0.652	0.719	1.00687e-73	6	CES1	-0.701572
PADI4.5	3.4051e-76	-0.338959	0.629	0.676	6.81019e-73	6	PADI4	-0.489014
MT2A.4	3.57129e-70	0.325295	0.879	0.749	7.14257e-67	6	MT2A	0.469301
CFP.2	5.15499e-70	0.251661	0.955	0.861	1.031e-66	6	CFP	0.36307
CDKN1A.3	8.7387e-69	0.261382	0.696	0.547	1.74774e-65	6	CDKN1A	0.377094
SLC2A3.5	2.55941e-67	-0.669843	0.698	0.735	5.11883e-64	6	SLC2A3	-0.966379
MATK.6	8.78975e-58	-0.406825	0.39	0.55	1.75795e-54	6	MATK	-0.586925
RNASE6.2	6.78691e-57	-0.38359	0.554	0.678	1.35738e-53	6	RNASE6	-0.553404
AC007952.4.6	1.7349e-56	-0.536849	0.888	0.902	3.46981e-53	6	AC007952.4	-0.774509
SERPINB1.4	5.92975e-56	-0.323231	0.94	0.937	1.18595e-52	6	SERPINB1	-0.466323
HIST1H4C.2	4.31418e-55	-0.254333	0.467	0.618	8.62837e-52	6	HIST1H4C	-0.366925
PRF1.4	3.65654e-54	-0.806043	0.422	0.538	7.31307e-51	6	PRF1	-1.16287
C12orf75.5	1.23671e-52	-0.372993	0.191	0.359	2.47341e-49	6	C12orf75	-0.538115
ACAP1.2	6.24233e-52	-0.387084	0.56	0.641	1.24847e-48	6	ACAP1	-0.558444
CCL5.6	4.53668e-49	-0.813836	0.354	0.49	9.07335e-46	6	CCL5	-1.17412
CD247.6	2.12778e-48	-0.704036	0.346	0.486	4.25556e-45	6	CD247	-1.01571
AC020916.1.4	3.62834e-48	-0.488537	0.781	0.839	7.25669e-45	6	AC020916.1	-0.70481
IGHA1.5	7.41034e-48	-0.938007	0.654	0.675	1.48207e-44	6	IGHA1	-1.35326
KLRD1.6	1.00908e-46	-0.591924	0.54	0.609	2.01816e-43	6	KLRD1	-0.853966
HMGB2.3	1.51671e-46	-0.378228	0.73	0.757	3.03342e-43	6	HMGB2	-0.545668
LDHB.3	5.62142e-43	-0.329728	0.803	0.849	1.12428e-39	6	LDHB	-0.475697
FGFBP2.6	5.56309e-39	-0.747381	0.653	0.489	1.11262e-35	6	FGFBP2	-1.07824
SYNE1.4	7.80617e-39	-0.301779	0.384	0.517	1.56123e-35	6	SYNE1	-0.435375
BASP1.2	4.48367e-36	-0.293326	0.64	0.717	8.96734e-33	6	BASP1	-0.42318
ALDH1A1.4	3.07629e-35	-0.277169	0.492	0.578	6.15258e-32	6	ALDH1A1	-0.399871
RBP7.5	3.99922e-35	-0.417602	0.62	0.709	7.99845e-32	6	RBP7	-0.602472
JCHAIN.6	4.26766e-34	-0.698279	0.52	0.6	8.53533e-31	6	JCHAIN	-1.0074
CST7.5	8.05867e-33	-0.930688	0.508	0.565	1.61173e-29	6	CST7	-1.3427
IL32.5	2.22261e-32	-0.686664	0.71	0.618	4.44523e-29	6	IL32	-0.990647
CAPG.4	2.22871e-32	-0.306783	0.762	0.792	4.45742e-29	6	CAPG	-0.442594
IGHM.4	9.64845e-32	-0.273376	0.763	0.726	1.92969e-28	6	IGHM	-0.394398
CXCL8.5	3.01771e-30	-0.902498	0.772	0.759	6.03543e-27	6	CXCL8	-1.30203
SLC38A2.2	4.1385e-30	-0.280175	0.64	0.701	8.27701e-27	6	SLC38A2	-0.404207
CYP1B1.5	1.65516e-29	-0.278221	0.485	0.587	3.31033e-26	6	CYP1B1	-0.401388
SYNE2.6	1.41388e-28	-0.315564	0.364	0.491	2.82777e-25	6	SYNE2	-0.455262
GZMM.5	5.87721e-28	-0.675343	0.569	0.442	1.17544e-24	6	GZMM	-0.974314
FOSB.3	8.11461e-28	-0.349575	0.869	0.892	1.62292e-24	6	FOSB	-0.50433
GABPB1-AS1.1	1.15853e-25	-0.250672	0.637	0.687	2.31706e-22	6	GABPB1-AS1	-0.361644
IER2.4	1.91592e-24	-0.323179	0.984	0.971	3.83185e-21	6	IER2	-0.466249
AC245014.3.3	1.13937e-22	-0.412718	0.881	0.874	2.27874e-19	6	AC245014.3	-0.595427
NR4A2.2	4.67996e-22	-0.298322	0.662	0.683	9.35991e-19	6	NR4A2	-0.430388
HOPX.6	1.45692e-20	-0.460384	0.476	0.577	2.91385e-17	6	HOPX	-0.664194
NCF1.4	3.00604e-20	-0.350782	0.811	0.81	6.01209e-17	6	NCF1	-0.506072
SKAP1.6	1.16181e-19	-0.26078	0.238	0.332	2.32363e-16	6	SKAP1	-0.376226
NUCB2.3	1.19162e-19	-0.273171	0.591	0.646	2.38324e-16	6	NUCB2	-0.394102
FCER1A.6	2.21709e-19	-0.571653	0.468	0.521	4.43418e-16	6	FCER1A	-0.824721
IGKC.5	9.43123e-19	-1.74947	0.758	0.752	1.88625e-15	6	IGKC	-2.52395
KLF6.4	1.33668e-18	-0.310509	0.972	0.96	2.67335e-15	6	KLF6	-0.447969
CD69.6	3.80909e-18	-0.568685	0.394	0.461	7.61819e-15	6	CD69	-0.820438
GZMB.5	1.05515e-17	-1.36849	0.489	0.547	2.1103e-14	6	GZMB	-1.97431
EREG.3	3.68533e-17	-0.305933	0.6	0.618	7.37067e-14	6	EREG	-0.441368
GNLY.5	4.16887e-17	-1.31003	0.38	0.451	8.33775e-14	6	GNLY	-1.88998
KLRB1.5	1.57994e-15	-0.830538	0.352	0.425	3.15987e-12	6	KLRB1	-1.19821
PLBD1.4	2.85642e-15	-0.338511	0.821	0.8	5.71284e-12	6	PLBD1	-0.488368
TNFAIP3.4	7.33346e-15	-0.327735	0.705	0.743	1.46669e-11	6	TNFAIP3	-0.472822
SPON2.5	1.2355e-14	-0.600107	0.489	0.377	2.471e-11	6	SPON2	-0.865771
MYADM.3	3.39326e-14	-0.253566	0.874	0.888	6.78653e-11	6	MYADM	-0.365819
AC020656.1.5	1.11231e-12	-0.370787	0.843	0.81	2.22463e-09	6	AC020656.1	-0.534933
CD14.6	1.64997e-11	-0.309908	0.91	0.868	3.29993e-08	6	CD14	-0.447103
CLEC4E.4	1.21053e-10	-0.302763	0.593	0.607	2.42107e-07	6	CLEC4E	-0.436795
CXXC5.3	2.24462e-10	-0.275433	0.545	0.565	4.48924e-07	6	CXXC5	-0.397366
ITM2C.5	2.03097e-09	-0.52559	0.58	0.488	4.06195e-06	6	ITM2C	-0.758267
IL1B.4	1.75335e-07	-0.265169	0.645	0.706	0.00035067	6	IL1B	-0.382559
IER3.6	3.93682e-06	-0.290991	0.733	0.738	0.00787363	6	IER3	-0.419811
TREM1.3	4.98533e-06	-0.287747	0.691	0.671	0.00997067	6	TREM1	-0.415131
AKR1C3.6	5.68284e-06	-0.27021	0.451	0.366	0.0113657	6	AKR1C3	-0.389831
CTSW.6	7.08479e-06	-1.00104	0.627	0.61	0.0141696	6	CTSW	-1.44419
KLRF1.6	1.06781e-05	-0.406311	0.455	0.369	0.0213563	6	KLRF1	-0.586183
AREG.5	0.00014763	-0.314031	0.458	0.481	0.29526	6	AREG	-0.453051
ETS1.5	0.000332652	-0.345512	0.487	0.495	0.665304	6	ETS1	-0.498468
CCL4.6	0.00182235	-0.603444	0.707	0.689	1	6	CCL4	-0.870586
APP.2	0.00479452	-0.253931	0.681	0.59	1	6	APP	-0.366345
ISG15.4	0	1.4617	0.945	0.696	0	7	ISG15	2.10879
MX1.1	0	1.18349	0.865	0.575	0	7	MX1	1.70742
IFI6	0	0.995051	0.877	0.631	0	7	IFI6	1.43556
IFI44L	0	0.961155	0.781	0.502	0	7	IFI44L	1.38665
PARP14	0	0.848832	0.903	0.727	0	7	PARP14	1.22461
LY6E.7	1.82089e-300	0.7741	0.951	0.833	3.64179e-297	7	LY6E	1.11679
CXCL10	8.88705e-298	0.581019	0.681	0.339	1.77741e-294	7	CXCL10	0.838233
APOBEC3A.3	1.13975e-293	0.967813	0.896	0.701	2.27949e-290	7	APOBEC3A	1.39626
XAF1	6.70823e-283	0.805605	0.843	0.61	1.34165e-279	7	XAF1	1.16224
SIGLEC1	1.31266e-259	0.440307	0.703	0.399	2.62533e-256	7	SIGLEC1	0.635229
MX2.1	2.99138e-235	0.796516	0.812	0.651	5.98276e-232	7	MX2	1.14913
MARCKS.4	2.00567e-224	0.725184	0.964	0.819	4.01133e-221	7	MARCKS	1.04622
HERC5	1.67804e-222	0.840381	0.694	0.402	3.35608e-219	7	HERC5	1.21241
STAT1.1	5.97845e-220	0.658725	0.86	0.652	1.19569e-216	7	STAT1	0.950339
LGALS2.4	6.32818e-198	0.554716	0.986	0.823	1.26564e-194	7	LGALS2	0.800285
CD79B.3	5.72688e-190	-0.256116	0.243	0.563	1.14538e-186	7	CD79B	-0.369497
EIF2AK2	6.20871e-190	0.613432	0.78	0.563	1.24174e-186	7	EIF2AK2	0.884995
DUSP6.4	6.06521e-181	0.707808	0.894	0.725	1.21304e-177	7	DUSP6	1.02115
IFI44	4.70204e-176	0.698705	0.728	0.59	9.40409e-173	7	IFI44	1.00802
LAP3.1	1.99118e-171	0.626952	0.839	0.706	3.98236e-168	7	LAP3	0.904501
OAS2	1.53674e-164	0.653181	0.713	0.503	3.07349e-161	7	OAS2	0.942341
OAS3	1.06227e-163	0.613458	0.717	0.588	2.12455e-160	7	OAS3	0.885033
FCN1.5	1.2253e-159	0.415047	0.997	0.892	2.45061e-156	7	FCN1	0.598786
CD14.7	1.44085e-158	0.479326	0.985	0.864	2.88169e-155	7	CD14	0.691521
NCF1.5	6.25759e-158	0.508241	0.951	0.801	1.25152e-154	7	NCF1	0.733237
IFITM3.6	1.66921e-157	0.550867	0.881	0.773	3.33842e-154	7	IFITM3	0.794734
TNFSF10.2	4.48727e-148	0.685314	0.795	0.639	8.97455e-145	7	TNFSF10	0.988699
GZMB.6	7.99966e-134	-1.38116	0.296	0.558	1.59993e-130	7	GZMB	-1.99259
MS4A6A.5	1.1383e-128	0.39019	0.988	0.856	2.27659e-125	7	MS4A6A	0.562926
APMAP.4	1.27953e-128	-0.298977	0.336	0.615	2.55906e-125	7	APMAP	-0.431332
EPSTI1	3.95613e-126	0.527677	0.683	0.476	7.91226e-123	7	EPSTI1	0.761277
KLF6.5	5.42148e-106	0.432785	0.988	0.959	1.0843e-102	7	KLF6	0.624377
MATK.7	6.71668e-105	-0.378145	0.71	0.529	1.34334e-101	7	MATK	-0.545548
RPS19.3	1.33313e-103	-0.26978	0.999	0.998	2.66626e-100	7	RPS19	-0.38921
RPS3.4	6.64474e-97	-0.255909	0.999	0.998	1.32895e-93	7	RPS3	-0.369199
IFIT3	7.04593e-94	0.997526	0.581	0.372	1.40919e-90	7	IFIT3	1.43913
KLRB1.6	1.04834e-93	-0.843431	0.191	0.434	2.09668e-90	7	KLRB1	-1.21681
OAS1.1	7.14161e-93	0.428681	0.692	0.51	1.42832e-89	7	OAS1	0.618457
CST7.6	8.21717e-91	-0.927772	0.37	0.572	1.64343e-87	7	CST7	-1.33849
ACTG1.2	2.98966e-89	-0.291177	0.997	0.995	5.97932e-86	7	ACTG1	-0.42008
CTSW.7	3.96583e-87	-1.01074	0.441	0.622	7.93166e-84	7	CTSW	-1.45819
LYZ.6	1.67032e-85	0.31429	1	0.978	3.34064e-82	7	LYZ	0.453425
S100A9.6	9.40482e-85	0.307709	1	0.946	1.88096e-81	7	S100A9	0.44393
VCAN.7	3.04769e-84	0.309551	0.985	0.894	6.09538e-81	7	VCAN	0.446588
RPS5.4	6.41142e-84	-0.314893	0.988	0.988	1.28228e-80	7	RPS5	-0.454295
CLIC3.7	8.16606e-84	-0.842221	0.391	0.575	1.63321e-80	7	CLIC3	-1.21507
IL2RB.6	5.96678e-83	-0.308098	0.676	0.462	1.19336e-79	7	IL2RB	-0.444491
CD163.3	4.30097e-78	0.275926	0.77	0.639	8.60194e-75	7	CD163	0.398077
ADGRG1.6	1.53683e-77	-0.26459	0.553	0.349	3.07366e-74	7	ADGRG1	-0.381723
WARS.4	3.81441e-74	0.364317	0.872	0.813	7.62882e-71	7	WARS	0.525599
NPM1.4	2.06505e-72	-0.392714	0.893	0.929	4.13009e-69	7	NPM1	-0.566567
MT2A.5	2.55947e-72	0.416637	0.849	0.753	5.11895e-69	7	MT2A	0.60108
LY86.3	2.74053e-69	0.275014	0.935	0.867	5.48106e-66	7	LY86	0.396761
IFIT2	3.62811e-68	0.963164	0.599	0.494	7.25622e-65	7	IFIT2	1.38955
IFIT1	3.13875e-67	0.751611	0.604	0.565	6.27751e-64	7	IFIT1	1.08434
MAFB.4	2.52949e-66	0.416276	0.809	0.676	5.05899e-63	7	MAFB	0.600559
RPL5.2	2.61442e-66	-0.255373	0.993	0.995	5.22884e-63	7	RPL5	-0.368426
PFN1.4	3.71693e-65	-0.277387	0.995	0.989	7.43385e-62	7	PFN1	-0.400185
SAMD9L.1	1.04951e-64	0.48516	0.648	0.556	2.09902e-61	7	SAMD9L	0.699938
GBP1	8.86447e-59	0.524495	0.635	0.515	1.77289e-55	7	GBP1	0.756687
SAT1.4	9.46256e-59	0.260026	0.999	0.971	1.89251e-55	7	SAT1	0.375138
CEBPD.4	1.01772e-58	0.258463	0.968	0.908	2.03544e-55	7	CEBPD	0.372883
CCR1.1	1.96123e-57	0.365051	0.593	0.401	3.92246e-54	7	CCR1	0.526657
EEF1B2.4	2.21447e-57	-0.291946	0.979	0.977	4.42894e-54	7	EEF1B2	-0.421188
HMGN1.5	6.60372e-57	-0.350282	0.777	0.861	1.32074e-53	7	HMGN1	-0.50535
RPSA.6	4.90391e-56	-0.288747	0.985	0.982	9.80782e-53	7	RPSA	-0.416573
MYADM.4	1.90816e-55	0.257462	0.938	0.884	3.81633e-52	7	MYADM	0.37144
GBP5.1	2.19411e-55	0.290724	0.544	0.366	4.38823e-52	7	GBP5	0.419426
YBX3.3	5.11135e-52	0.262713	0.922	0.857	1.02227e-48	7	YBX3	0.379015
AC007952.4.7	4.26263e-51	0.264121	0.932	0.899	8.52527e-48	7	AC007952.4	0.381046
TENT5A	7.29839e-51	0.297009	0.65	0.516	1.45968e-47	7	TENT5A	0.428494
EVL.5	5.82226e-50	-0.498512	0.535	0.659	1.16445e-46	7	EVL	-0.719201
LDHA.3	3.3364e-47	-0.283104	0.725	0.816	6.67279e-44	7	LDHA	-0.408433
IL1RN.1	7.28418e-47	0.307236	0.658	0.562	1.45684e-43	7	IL1RN	0.443247
TRBC1.6	2.95793e-45	-0.374544	0.586	0.407	5.91586e-42	7	TRBC1	-0.540353
ETS1.6	6.55301e-45	-0.353097	0.367	0.502	1.3106e-41	7	ETS1	-0.509411
GYPC.4	8.0499e-45	-0.253133	0.417	0.574	1.60998e-41	7	GYPC	-0.365193
GBP4.1	3.02807e-44	0.297567	0.58	0.429	6.05614e-41	7	GBP4	0.429298
IGHA1.6	4.23369e-43	-0.88254	0.732	0.67	8.46738e-40	7	IGHA1	-1.27324
PTGES3.2	7.97409e-43	-0.256618	0.732	0.824	1.59482e-39	7	PTGES3	-0.370221
SRSF7.5	3.73736e-42	-0.282877	0.658	0.759	7.47472e-39	7	SRSF7	-0.408106
AHR.2	9.80574e-42	0.290711	0.728	0.673	1.96115e-38	7	AHR	0.419407
AC245014.3.4	5.10807e-40	0.259033	0.922	0.871	1.02161e-36	7	AC245014.3	0.373706
CMPK2	6.20049e-40	0.444096	0.57	0.487	1.2401e-36	7	CMPK2	0.640695
GLUL.3	4.41011e-39	0.290307	0.81	0.757	8.82022e-36	7	GLUL	0.418825
SYTL1.3	7.2734e-38	-0.304274	0.687	0.747	1.45468e-34	7	SYTL1	-0.438974
CEMIP2.5	2.76029e-37	-0.305899	0.443	0.585	5.52057e-34	7	CEMIP2	-0.441318
FGFBP2.7	4.86303e-35	-0.764487	0.41	0.506	9.72607e-32	7	FGFBP2	-1.10292
OASL	5.1954e-35	0.485	0.565	0.527	1.03908e-31	7	OASL	0.699708
STMN1.3	1.16438e-34	-0.302496	0.372	0.495	2.32875e-31	7	STMN1	-0.43641
RABGAP1L.2	2.42855e-34	0.257164	0.726	0.653	4.85709e-31	7	RABGAP1L	0.371009
TBC1D10C.3	6.10664e-33	-0.254954	0.632	0.69	1.22133e-29	7	TBC1D10C	-0.367821
CHST2.6	1.07975e-32	-0.290028	0.599	0.684	2.15949e-29	7	CHST2	-0.418422
CDKN1C.7	2.01394e-32	-0.375312	0.365	0.478	4.02788e-29	7	CDKN1C	-0.54146
CXCR4.4	2.30122e-32	-0.30155	0.635	0.744	4.60243e-29	7	CXCR4	-0.435045
DDIT4.5	1.28863e-31	-0.32084	0.389	0.51	2.57725e-28	7	DDIT4	-0.462874
PIK3R1.3	2.30889e-31	-0.262786	0.527	0.644	4.61778e-28	7	PIK3R1	-0.37912
GZMA.6	2.94658e-31	-0.99097	0.33	0.471	5.89316e-28	7	GZMA	-1.42967
FCGR3A.7	3.91656e-31	-1.3773	0.557	0.635	7.83312e-28	7	FCGR3A	-1.98703
KLRF1.7	6.21067e-31	-0.413102	0.223	0.384	1.24213e-27	7	KLRF1	-0.59598
CDKN1A.4	5.22142e-28	0.257646	0.644	0.552	1.04428e-24	7	CDKN1A	0.371704
MYL12A.5	2.09183e-27	-0.259293	0.948	0.941	4.18367e-24	7	MYL12A	-0.37408
SEPT6.4	3.61498e-27	-0.315088	0.623	0.677	7.22997e-24	7	SEPT6	-0.454576
RHOC.6	1.10606e-22	-0.564529	0.694	0.725	2.21211e-19	7	RHOC	-0.814444
SERPING1	1.86828e-21	0.265193	0.486	0.378	3.73656e-18	7	SERPING1	0.382593
[truncated: 4,788 more rows]
